# Supplementary material for: Correlates and consequences of atrial fibrillation in a prospective study of 25 000 participants in the China Kadoorie Biobank
Source: Eur Heart J Open. 2024 Mar 19;4(2):oeae021. doi: 10.1093/ehjopen/oeae021 (PMC10989653; doi:10.1093/ehjopen/oeae021)
Supplement: oeae021_Supplementary_Data [file oeae021_supplementary_data.zip]

Archive with 4 entries (4 files):
- ECG_text_strings.xlsx
- SOP-for-ECG recording in CKB.pdf
- STROBE-checklist-TURNBULL.doc
- Supplementary Material 22-3-2024.pdf
