# Supplementary material for: Correlates and consequences of atrial fibrillation in a prospective study of 25 000 participants in the China Kadoorie Biobank
Source: Eur Heart J Open. 2024 Mar 19;4(2):oeae021. doi: 10.1093/ehjopen/oeae021 (PMC10989653; doi:10.1093/ehjopen/oeae021)
Supplement: oeae021_Supplementary_Data [file oeae021_supplementary_data.zip › ECG_text_strings.xlsx]

## Sheet: List
									Arrhythmia				Ischaemia
Mortara VERITAS™ ECG text strings	col2	COMMA check	comma problem		Lookup - Pheno1	Lookup - Pheno2	Lookup - pro_af	Number of phenotypes	Bradycardia / Heart block	Other arrhythmia	Atrial fibrillation / flutter	Tachycardia	Possible	Probable	Definite	Left ventricular hypertrophy	Non-specific ECG changes	Unclassified	Normal / normal variant	Pro-AF condition
***ACUTE MI***	5	#VALUE!			Ischaemic - Definite	#N/A	#N/A	1							1
..PEDIATRIC ECG INTERPRETATION	1	#VALUE!			Unclassifiable	#N/A	#N/A	1										1
ABNORMAL ECG	7	#VALUE!			Unclassifiable	#N/A	#N/A	1										1
ABNORMAL QRS-T ANGLE	4	#VALUE!			Other pathology	#N/A	#N/A	1									1
ABNORMAL RHYTHM ECG	4	#VALUE!			Arrhythmia - Other arrhythmia/pro-arrhythmic condition	#N/A	#N/A	1		1
ABNORMAL RISEN R WAVE	1	#VALUE!			Unclassifiable	#N/A	#N/A	1										1
ANTERIOR MYOCARDIAL INFARCTION , OF INDETERMINATE AGE	3	32	Prob		#N/A	#N/A	#N/A	1							1
ANTERIOR MYOCARDIAL INFARCTION , POSSIBLY ACUTE	1	32	Prob		#N/A	#N/A	#N/A	1							1
ANTERIOR MYOCARDIAL INFARCTION , PROBABLY OLD	2	32	Prob		#N/A	#N/A	#N/A	1							1
ANTERIOR MYOCARDIAL INFARCTION , PROBABLY RECENT	2	32	Prob		#N/A	#N/A	#N/A	1							1
ANTEROLATERAL MYOCARDIAL INFARCTION , OF INDETERMINATE AGE	3	37	Prob		#N/A	#N/A	#N/A	1							1
ANTEROLATERAL MYOCARDIAL INFARCTION , PROBABLY OLD	3	37	Prob		#N/A	#N/A	#N/A	1							1
ANTEROLATERAL MYOCARDIAL INFARCTION , PROBABLY RECENT	2	37	Prob		#N/A	#N/A	#N/A	1							1
ANTEROSEPTAL MYOCARDIAL INFARCTION , OF INDETERMINATE AGE	3	36	Prob		#N/A	#N/A	#N/A	1							1
ANTEROSEPTAL MYOCARDIAL INFARCTION , POSSIBLY ACUTE	2	36	Prob		#N/A	#N/A	#N/A	1							1
ANTEROSEPTAL MYOCARDIAL INFARCTION , PROBABLY RECENT	3	36	Prob		#N/A	#N/A	#N/A	1							1
ARM LEADS REVERSED	1	#VALUE!			Unclassifiable	#N/A	#N/A	1										1
ATRIAL FIBRILLATION	1	#VALUE!			Arrhythmia - Atrial Fibrillation/Flutter	#N/A	#N/A	1			1
ATRIAL FIBRILLATION (TACHYCARDIA)	1	#VALUE!			Arrhythmia - Atrial Fibrillation/Flutter	#N/A	#N/A	1			1
ATRIAL FIBRILLATION WITH ABERRANT CONDUCTION OR VENTRICULAR PREMATURE COMPLEXES	1	#VALUE!			Arrhythmia - Atrial Fibrillation/Flutter	Arrhythmia - Other arrhythmia/pro-arrhythmic condition	#N/A	2		1	1
ATRIAL FIBRILLATION WITH RAPID VENTRICULAR RESPONSE	1	#VALUE!			Arrhythmia - Atrial Fibrillation/Flutter	#N/A	#N/A	1			1
ATRIAL FIBRILLATION WITH RAPID VENTRICULAR RESPONSE WITH ABERRANT CONDUCTION OR VENTRICULAR PREMATURE COMPLEXES	1	#VALUE!			#N/A	#N/A	#N/A	1			1
ATRIAL FIBRILLATION WITH SLOW VENTRICULAR RESPONSE	1	#VALUE!			Arrhythmia - Atrial Fibrillation/Flutter	#N/A	#N/A	1			1
ATRIAL FLUTTER/TACHYCARDIA	1	#VALUE!			Arrhythmia - Atrial Fibrillation/Flutter	#N/A	#N/A	1			1
ATRIAL FLUTTER/TACHYCARDIA WITH RAPID VENTRICULAR RESPONSE	1	#VALUE!			Arrhythmia - Atrial Fibrillation/Flutter	#N/A	#N/A	1			1
ATRIAL FLUTTER/TACHYCARDIA WITH SLOW VENTRICULAR RESPONSE WITH ABERRANT CONDUCTION OR VENTRICULAR PREMATURE COMPLEXES	1	#VALUE!			#N/A	#N/A	#N/A	1			1
ATYPICAL ECG	2	#VALUE!			Unclassifiable	#N/A	#N/A	1										1
BORDERLINE ECG	5	#VALUE!			Unclassifiable	#N/A	#N/A	1										1
BORDERLINE LEFT AXIS DEVIATION	3	#VALUE!			Other pathology	#N/A	#N/A	1									1
BORDERLINE RIGHT AXIS DEVIATION	2	#VALUE!			Other pathology	#N/A	#N/A	1									1
BORDERLINE ST DEPRESSION	1	#VALUE!			Ischaemia - Possible	#N/A	#N/A	1					1
COUNTERCLOCKWISE ROTATION	2	#VALUE!			Other pathology	#N/A	#N/A	1									1
DEXTROCARDIA	1	#VALUE!			Other pathology	#N/A	#N/A	1									1
EARLY REPOLARIZATION	3	#VALUE!			Normal/Normal Variant	#N/A	#N/A	1											1
ECTOPIC ATRIAL BRADYCARDIA	1	#VALUE!			Arrhythmia - Bradycardia/Heart block	#N/A	#N/A	1	1
ECTOPIC ATRIAL RHYTHM	1	#VALUE!			Arrhythmia - Other arrhythmia/pro-arrhythmic condition	#N/A	#N/A	1		1
ECTOPIC ATRIAL RHYTHM WITH FREQUENT VENTRICULAR PREMATURE COMPLEXES IN A BIGEMINAL PATTERN	1	#VALUE!			Arrhythmia - Other arrhythmia/pro-arrhythmic condition	#N/A	#N/A	1		1
ECTOPIC ATRIAL RHYTHM WITH OCCASIONAL SUPRAVENTRICULAR PREMATURE COMPLEXES	1	#VALUE!			Arrhythmia - Other arrhythmia/pro-arrhythmic condition	#N/A	#N/A	1		1
ECTOPIC ATRIAL RHYTHM WITH OCCASIONAL VENTRICULAR PREMATURE COMPLEXES	1	#VALUE!			Arrhythmia - Other arrhythmia/pro-arrhythmic condition	#N/A	#N/A	1		1
ECTOPIC ATRIAL RHYTHM WITH PROLONGED PR INTERVAL	1	#VALUE!			Arrhythmia - Other arrhythmia/pro-arrhythmic condition	Arrhythmia - Bradycardia/Heart block	#N/A	2	1	1
ECTOPIC ATRIAL RHYTHM WITH SHORT PR INTERVAL	1	#VALUE!			Arrhythmia - Other arrhythmia/pro-arrhythmic condition	#N/A	#N/A	1		1
ECTOPIC ATRIAL RHYTHM WITH SHORT PR INTERVAL WITH FREQUENT SUPRAVENTRICULAR PREMATURE COMPLEXES	1	#VALUE!			Arrhythmia - Other arrhythmia/pro-arrhythmic condition	#N/A	#N/A	1		1
ECTOPIC ATRIAL TACHYCARDIA	1	#VALUE!			Arrhythmia - Tachycardia	#N/A	#N/A	1				1
ECTOPIC ATRIAL TACHYCARDIA, POSSIBLE ATRIAL FLUTTER	1	27	Prob		#N/A	#N/A	#N/A	1			1
ELECTRONIC ATRIAL PACEMAKER	1	#VALUE!			Arrhythmia - Bradycardia/Heart block	#N/A	#N/A	1	1
ELECTRONIC VENTRICULAR PACEMAKER	2	#VALUE!			Arrhythmia - Bradycardia/Heart block	#N/A	#N/A	1	1
ELECTRONIC VENTRICULAR PACEMAKER -- CONTOUR ANALYSIS BASED ON INTRINSIC RHYTHM	1	#VALUE!			Arrhythmia - Bradycardia/Heart block	#N/A	#N/A	1	1
FREQUENT VENTRICULAR PREMATURE COMPLEXES	1	#VALUE!			Arrhythmia - Other arrhythmia/pro-arrhythmic condition	#N/A	#N/A	1		1
HIGH VOLTAGE IN LEFT VENTRICAL	1	#VALUE!			LV Hypertrophy	#N/A	#N/A	1								1
INDICATING ENLARGED LEFT ATRIUM	4	#VALUE!			Other pathology	#N/A	Pro-AF Condition	2									1			1
INDETERMINATE AXIS	2	#VALUE!			Other pathology	#N/A	#N/A	1									1
INFERIOR MYOCARDIAL INFARCTION , OF INDETERMINATE AGE	3	32	Prob		#N/A	#N/A	#N/A	1							1
INFERIOR MYOCARDIAL INFARCTION , OF INDETERMINATE AGE WITH POSTERIOR EXTENSION [PROMINENT R WAVE IN V1/V2]	3	32	Prob		#N/A	#N/A	#N/A	1							1
INFERIOR MYOCARDIAL INFARCTION , POSSIBLY ACUTE	2	32	Prob		#N/A	#N/A	#N/A	1							1
INFERIOR MYOCARDIAL INFARCTION , PROBABLY OLD	4	32	Prob		#N/A	#N/A	#N/A	1							1
INFERIOR MYOCARDIAL INFARCTION , PROBABLY OLD WITH POSTERIOR EXTENSION [PROMINENT R WAVE IN V1/V2]	3	32	Prob		#N/A	#N/A	#N/A	1							1
INFERIOR MYOCARDIAL INFARCTION , PROBABLY RECENT	1	32	Prob		#N/A	#N/A	#N/A	1							1
INTERMITTENT VENTRICULAR PREEXCITATION/WPW	1	#VALUE!			Arrhythmia - Other arrhythmia/pro-arrhythmic condition	#N/A	#N/A	1		1
INTERPRETATION BASED ON A DEFAULT AGE OF 40 YEARS	4	#VALUE!			Unclassifiable	#N/A	#N/A	1										1
INTRAVENTRICULAR CONDUCTION DELAY	3	#VALUE!			Other pathology	#N/A	#N/A	1									1
JUNCTIONAL BRADYCARDIA	1	#VALUE!			Arrhythmia - Bradycardia/Heart block	#N/A	#N/A	1	1
JUNCTIONAL RHYTHM	1	#VALUE!			Arrhythmia - Bradycardia/Heart block	#N/A	#N/A	1	1
JUNCTIONAL RHYTHM WITH OCCASIONAL SUPRAVENTRICULAR PREMATURE COMPLEXES	1	#VALUE!			Arrhythmia - Bradycardia/Heart block	Arrhythmia - Other arrhythmia/pro-arrhythmic condition	#N/A	2	1	1
JUNCTIONAL RHYTHM WITH OCCASIONAL VENTRICULAR PREMATURE COMPLEXES	1	#VALUE!			Arrhythmia - Bradycardia/Heart block	Arrhythmia - Other arrhythmia/pro-arrhythmic condition	#N/A	2	1	1
JUNCTIONAL ST DEPRESSION, CONSIDER NORMAL VARIANT	3	25	Prob		#N/A	#N/A	#N/A	1						1
JUNCTIONAL TACHYCARDIA	1	#VALUE!			Arrhythmia - Tachycardia	#N/A	#N/A	1				1
LATERAL MYOCARDIAL INFARCTION , OF INDETERMINATE AGE	3	31	Prob		#N/A	#N/A	#N/A	1							1
LATERAL MYOCARDIAL INFARCTION , PROBABLY OLD	2	31	Prob		#N/A	#N/A	#N/A	1							1
LATERAL MYOCARDIAL INFARCTION , PROBABLY RECENT	2	31	Prob		#N/A	#N/A	#N/A	1							1
LEFT ANTERIOR FASCICULAR BLOCK	4	#VALUE!			Other pathology	#N/A	#N/A	1									1
LEFT ATRIAL ENLARGEMENT	2	#VALUE!			Other pathology	#N/A	Pro-AF Condition	2									1			1
LEFT AXIS DEVIATION	3	#VALUE!			Other pathology	#N/A	#N/A	1									1
LEFT BUNDLE BRANCH BLOCK	3	#VALUE!			Other pathology	#N/A	#N/A	1									1
LEFT POSTERIOR FASCICULAR BLOCK	3	#VALUE!			Other pathology	#N/A	#N/A	1									1
LEFT VENTRICULAR HYPERTROPHY AND ST-T CHANGE	4	#VALUE!			LV Hypertrophy	#N/A	#N/A	1								1
LOW QRS VOLTAGE	1	#VALUE!			Other pathology	#N/A	#N/A	1									1
LOW QRS VOLTAGE IN EXTREMITY LEADS	2	#VALUE!			Other pathology	#N/A	#N/A	1									1
LOW QRS VOLTAGE IN PRECORDIAL LEADS	2	#VALUE!			Other pathology	#N/A	#N/A	1									1
LOW VOLTAGE (LIMB LEAD)	1	#VALUE!			Other pathology	#N/A	#N/A	1									1
MARKED LEFT AXIS DEVIATION	3	#VALUE!			Other pathology	#N/A	#N/A	1									1
MARKED RIGHT AXIS DEVIATION	2	#VALUE!			Other pathology	#N/A	#N/A	1									1
MARKED ST DEPRESSION, CONSIDER SUBENDOCARDIAL INJURY	2	21	Prob		#N/A	#N/A	#N/A	1							1
MARKED ST ELEVATION, CONSIDER ANTERIOR INJURY	2	20	Prob		#N/A	#N/A	#N/A	1							1
MARKED ST ELEVATION, CONSIDER ANTEROLATERAL INJURY	2	20	Prob		#N/A	#N/A	#N/A	1							1
MARKED ST ELEVATION, CONSIDER INFERIOR INJURY	3	20	Prob		#N/A	#N/A	#N/A	1							1
MARKED ST ELEVATION, CONSIDER LATERAL INJURY	1	20	Prob		#N/A	#N/A	#N/A	1							1
MARKED ST ELEVATION, CONSIDER SEPTAL INJURY	1	20	Prob		#N/A	#N/A	#N/A	1							1
MARKED T-WAVE ABNORMALITY, CONSIDER ANTERIOR ISCHEMIA	2	26	Prob		#N/A	#N/A	#N/A	1							1
MARKED T-WAVE ABNORMALITY, CONSIDER ANTEROLATERAL ISCHEMIA	2	26	Prob		#N/A	#N/A	#N/A	1							1
MARKED T-WAVE ABNORMALITY, CONSIDER INFERIOR ISCHEMIA	1	26	Prob		#N/A	#N/A	#N/A	1							1
MARKED T-WAVE ABNORMALITY, CONSIDER LATERAL ISCHEMIA	3	26	Prob		#N/A	#N/A	#N/A	1							1
MINIMAL ST DEPRESSION	4	#VALUE!			Ischaemia - Possible	#N/A	#N/A	1					1
MINIMAL VOLTAGE CRITERIA FOR LVH, CONSIDER NORMAL VARIANT	3	33	Prob		#N/A	#N/A	#N/A	1								1
MODERATE INTRAVENTRICULAR CONDUCTION DELAY	3	#VALUE!			Other pathology	#N/A	#N/A	1									1
MODERATE ST DEPRESSION	4	#VALUE!			Ischaemia - Probable	#N/A	#N/A	1						1
MODERATE T-WAVE ABNORMALITY, CONSIDER ANTERIOR ISCHEMIA	3	28	Prob		#N/A	#N/A	#N/A	1						1
MODERATE T-WAVE ABNORMALITY, CONSIDER ANTEROLATERAL ISCHEMIA	4	28	Prob		#N/A	#N/A	#N/A	1						1
MODERATE T-WAVE ABNORMALITY, CONSIDER INFERIOR ISCHEMIA	5	28	Prob		#N/A	#N/A	#N/A	1						1
MODERATE T-WAVE ABNORMALITY, CONSIDER LATERAL ISCHEMIA	5	28	Prob		#N/A	#N/A	#N/A	1						1
MODERATE VOLTAGE CRITERIA FOR LVH, CONSIDER NORMAL VARIANT	3	34	Prob		#N/A	#N/A	#N/A	1								1
NEGATIVE PV1, INDICATING ENLARGED LEFT ATRIUM	1	13	Prob		#N/A	#N/A	#N/A	1					1
NO FURTHER INTERPRETATION POSSIBLE	1	#VALUE!			Unclassifiable	#N/A	#N/A	1										1
NONSPECIFIC ST & T-WAVE ABNORMALITY	4	#VALUE!			Ischaemia - Possible	#N/A	#N/A	1					1
NONSPECIFIC ST ELEVATION	3	#VALUE!			Ischaemia - Possible	#N/A	#N/A	1					1
NONSPECIFIC T-WAVE ABNORMALITY	4	#VALUE!			Ischaemia - Possible	#N/A	#N/A	1					1
NORMAL ECG	2	#VALUE!			Normal/Normal Variant	#N/A	#N/A	1											1
NORMAL RANGE ECG	4	#VALUE!			Normal/Normal Variant	#N/A	#N/A	1											1
OBVIOUS COUNTERCLOCKWISE ROTATION	1	#VALUE!			Other pathology	#N/A	#N/A	1									1
OBVIOUS LEFT AXIS DEVIATION	2	#VALUE!			Other pathology	#N/A	#N/A	1									1
OBVIOUS SINUS RHYTHM WITH SINUS ARRHYTHMIA	1	#VALUE!			Normal/Normal Variant	#N/A	#N/A	1											1
OCCASIONAL ATRIAL PREMATURE COMPLEXES	1	#VALUE!			Arrhythmia - Other arrhythmia/pro-arrhythmic condition	#N/A	#N/A	1		1
OCCASIONAL VENTRICULAR PREMATURE COMPLEXES	1	#VALUE!			Arrhythmia - Other arrhythmia/pro-arrhythmic condition	#N/A	#N/A	1		1
PATTERN CONSISTENT WITH PULMONARY DISEASE	3	#VALUE!			Other pathology	#N/A	#N/A	1									1
POSSIBLE ABNORMAL ECG	4	#VALUE!			Unclassifiable	#N/A	#N/A	1										1
POSSIBLE ANTERIOR MYOCARDIAL INFARCTION , OF INDETERMINATE AGE	4	41	Prob		#N/A	#N/A	#N/A	1					1
POSSIBLE ANTERIOR MYOCARDIAL INFARCTION , PROBABLY OLD	2	41	Prob		#N/A	#N/A	#N/A	1					1
POSSIBLE ANTEROLATERAL MYOCARDIAL INFARCTION , OF INDETERMINATE AGE	1	46	Prob		#N/A	#N/A	#N/A	1					1
POSSIBLE ANTEROSEPTAL MYOCARDIAL INFARCTION , OF INDETERMINATE AGE	2	45	Prob		#N/A	#N/A	#N/A	1					1
POSSIBLE ANTEROSEPTAL MYOCARDIAL INFARCTION , POSSIBLY ACUTE	2	45	Prob		#N/A	#N/A	#N/A	1					1
POSSIBLE INFERIOR MYOCARDIAL INFARCTION , OF INDETERMINATE AGE	2	41	Prob		#N/A	#N/A	#N/A	1					1
POSSIBLE INFERIOR MYOCARDIAL INFARCTION , OF INDETERMINATE AGE WITH POSTERIOR EXTENSION [PROMINENT R WAVE IN V1/V2]	3	41	Prob		#N/A	#N/A	#N/A	1					1
POSSIBLE INFERIOR MYOCARDIAL INFARCTION , PROBABLY OLD	4	41	Prob		#N/A	#N/A	#N/A	1					1
POSSIBLE INFERIOR MYOCARDIAL INFARCTION , PROBABLY OLD WITH POSTERIOR EXTENSION [PROMINENT R WAVE IN V1/V2]	3	41	Prob		#N/A	#N/A	#N/A	1					1
POSSIBLE LATERAL MYOCARDIAL INFARCTION , OF INDETERMINATE AGE	3	40	Prob		#N/A	#N/A	#N/A	1					1
POSSIBLE LATERAL MYOCARDIAL INFARCTION , PROBABLY OLD	3	40	Prob		#N/A	#N/A	#N/A	1					1
POSSIBLE LEFT ATRIAL ENLARGEMENT	2	#VALUE!			Other pathology	#N/A	Pro-AF Condition	2									1			1
POSSIBLE LEFT VENTRICULAR HYPERTROPHY	5	#VALUE!			Other pathology	#N/A	Pro-AF Condition	2									1			1
POSSIBLE RIGHT ATRIAL ENLARGEMENT	1	#VALUE!			Other pathology	#N/A	Pro-AF Condition	2									1			1
POSSIBLE RIGHT VENTRICULAR CONDUCTION DELAY	3	#VALUE!			Other pathology	#N/A	#N/A	1									1
POSSIBLE RIGHT VENTRICULAR HYPERTROPHY	3	#VALUE!			Other pathology	#N/A	#N/A	1									1
POSSIBLE SEPTAL MYOCARDIAL INFARCTION , OF INDETERMINATE AGE	2	39	Prob		#N/A	#N/A	#N/A	1					1
POSSIBLE SEPTAL MYOCARDIAL INFARCTION , POSSIBLY ACUTE	2	39	Prob		#N/A	#N/A	#N/A	1					1
POSSIBLE SEPTAL MYOCARDIAL INFARCTION , PROBABLY OLD	3	39	Prob		#N/A	#N/A	#N/A	1					1
PROBABLE ANTERIOR MYOCARDIAL INFARCTION , OF INDETERMINATE AGE	1	41	Prob		#N/A	#N/A	#N/A	1						1
PROBABLE ANTEROLATERAL MYOCARDIAL INFARCTION , OF INDETERMINATE AGE	2	46	Prob		#N/A	#N/A	#N/A	1						1
PROBABLE ANTEROSEPTAL MYOCARDIAL INFARCTION , PROBABLY RECENT	1	45	Prob		#N/A	#N/A	#N/A	1						1
PROBABLE INFERIOR MYOCARDIAL INFARCTION , OF INDETERMINATE AGE	3	41	Prob		#N/A	#N/A	#N/A	1						1
PROBABLE INFERIOR MYOCARDIAL INFARCTION , OF INDETERMINATE AGE WITH POSTERIOR EXTENSION [PROMINENT R WAVE IN V1/V2]	2	41	Prob		#N/A	#N/A	#N/A	1						1
PROBABLE INFERIOR MYOCARDIAL INFARCTION , PROBABLY OLD	3	41	Prob		#N/A	#N/A	#N/A	1						1
PROBABLE INFERIOR MYOCARDIAL INFARCTION , PROBABLY OLD WITH POSTERIOR EXTENSION [PROMINENT R WAVE IN V1/V2]	3	41	Prob		#N/A	#N/A	#N/A	1						1
PROBABLE LATERAL MYOCARDIAL INFARCTION , OF INDETERMINATE AGE	2	40	Prob		#N/A	#N/A	#N/A	1						1
PROBABLE LATERAL MYOCARDIAL INFARCTION , PROBABLY OLD	3	40	Prob		#N/A	#N/A	#N/A	1						1
PROBABLE RIGHT VENTRICULAR HYPERTROPHY	2	#VALUE!			Other pathology	#N/A	#N/A	1									1
PROBABLE SEPTAL MYOCARDIAL INFARCTION , OF INDETERMINATE AGE	1	39	Prob		#N/A	#N/A	#N/A	1						1
PROLONGED QT INTERVAL	3	#VALUE!			Arrhythmia - Other arrhythmia/pro-arrhythmic condition	#N/A	#N/A	1		1
QTc SHORTEN	2	#VALUE!			Arrhythmia - Other arrhythmia/pro-arrhythmic condition	#N/A	#N/A	1		1
QTs DELAYED	2	#VALUE!			Arrhythmia - Other arrhythmia/pro-arrhythmic condition	#N/A	#N/A	1		1
RIGHT ATRIAL ENLARGEMENT	1	#VALUE!			Other pathology	#N/A	Pro-AF Condition	2									1			1
RIGHT AXIS DEVIATION	2	#VALUE!			Other pathology	#N/A	#N/A	1									1
RIGHT BUNDLE BRANCH BLOCK	3	#VALUE!			Other pathology	#N/A	#N/A	1									1
RIGHT BUNDLE BRANCH BLOCK AND POSSIBLE RIGHT VENTRICULAR HYPERTROPHY	1	#VALUE!			Other pathology	#N/A	#N/A	1									1
RIGHT VENTRICULAR HYPERTROPHY	2	#VALUE!			Other pathology	#N/A	#N/A	1									1
RIGHT VENTRICULAR HYPERTROPHY AND ST-T CHANGE	2	#VALUE!			Other pathology	#N/A	#N/A	1									1
S1-S2-S3 PATTERN, CONSISTENT WITH PULMONARY DISEASE, RVH, OR NORMAL VARIANT	2	17	Prob		#N/A	#N/A	#N/A	1									1
SEPTAL MYOCARDIAL INFARCTION , OF INDETERMINATE AGE	3	30	Prob		#N/A	#N/A	#N/A	1							1
SEPTAL MYOCARDIAL INFARCTION , POSSIBLY ACUTE	2	30	Prob		#N/A	#N/A	#N/A	1							1
SEPTAL MYOCARDIAL INFARCTION , PROBABLY OLD	1	30	Prob		#N/A	#N/A	#N/A	1							1
SEPTAL MYOCARDIAL INFARCTION , PROBABLY RECENT	1	30	Prob		#N/A	#N/A	#N/A	1							1
SHORTEN PR INTERVAL	1	#VALUE!			Arrhythmia - Other arrhythmia/pro-arrhythmic condition	#N/A	#N/A	1		1
SINUS BRADYCARDIA	2	#VALUE!			Arrhythmia - Bradycardia/Heart block	#N/A	#N/A	1	1
SINUS BRADYCARDIA WITH 2ND DEGREE AV BLOCK, MOBITZ TYPE II	1	43	Prob		#N/A	#N/A	#N/A	1	1
SINUS BRADYCARDIA WITH FREQUENT SUPRAVENTRICULAR PREMATURE COMPLEXES	1	#VALUE!			Arrhythmia - Bradycardia/Heart block	Arrhythmia - Other arrhythmia/pro-arrhythmic condition	#N/A	2	1	1
SINUS BRADYCARDIA WITH MARKED SINUS ARRHYTHMIA	1	#VALUE!			Arrhythmia - Bradycardia/Heart block	#N/A	#N/A	1	1
SINUS BRADYCARDIA WITH OCCASIONAL ECTOPIC PREMATURE COMPLEXES	1	#VALUE!			Arrhythmia - Bradycardia/Heart block	Arrhythmia - Other arrhythmia/pro-arrhythmic condition	#N/A	2	1	1
SINUS BRADYCARDIA WITH OCCASIONAL SUPRAVENTRICULAR PREMATURE COMPLEXES	1	#VALUE!			Arrhythmia - Bradycardia/Heart block	Arrhythmia - Other arrhythmia/pro-arrhythmic condition	#N/A	2	1	1
SINUS BRADYCARDIA WITH OCCASIONAL VENTRICULAR PREMATURE COMPLEXES	1	#VALUE!			Arrhythmia - Bradycardia/Heart block	Arrhythmia - Other arrhythmia/pro-arrhythmic condition	#N/A	2	1	1
SINUS BRADYCARDIA WITH OCCASIONAL VENTRICULAR PREMATURE COMPLEXES WITH FREQUENT SUPRAVENTRICULAR PREMATURE COMPLEXES	1	#VALUE!			#N/A	#N/A	#N/A	2	1	1
SINUS BRADYCARDIA WITH PROLONGED PR INTERVAL	1	#VALUE!			Arrhythmia - Bradycardia/Heart block	#N/A	Pro-AF Condition	2	1											1
SINUS BRADYCARDIA WITH PROLONGED PR INTERVAL WITH OCCASIONAL SUPRAVENTRICULAR PREMATURE COMPLEXES	1	#VALUE!			Arrhythmia - Bradycardia/Heart block	Arrhythmia - Other arrhythmia/pro-arrhythmic condition	Pro-AF Condition	3	1	1										1
SINUS BRADYCARDIA WITH SHORT PR INTERVAL	1	#VALUE!			Arrhythmia - Bradycardia/Heart block	Arrhythmia - Other arrhythmia/pro-arrhythmic condition	#N/A	2	1	1
SINUS BRADYCARDIA WITH SINUS ARRHYTHMIA	1	#VALUE!			Arrhythmia - Bradycardia/Heart block	#N/A	#N/A	1	1
SINUS BRADYCARDIA WITH SINUS ARRHYTHMIA WITH PROLONGED PR INTERVAL	1	#VALUE!			Arrhythmia - Bradycardia/Heart block	#N/A	#N/A	1	1
SINUS BRADYCARDIA WITH SINUS ARRHYTHMIA WITH SHORT PR INTERVAL	1	#VALUE!			Arrhythmia - Bradycardia/Heart block	Arrhythmia - Other arrhythmia/pro-arrhythmic condition	#N/A	2	1	1
SINUS RHYTHM	2	#VALUE!			Normal/Normal Variant	#N/A	#N/A	1											1
SINUS RHYTHM WITH 2ND DEGREE AV BLOCK, MOBITZ TYPE I (WENCKEBACH)	1	38	Prob		#N/A	#N/A	#N/A	1	1
SINUS RHYTHM WITH 2ND DEGREE AV BLOCK, MOBITZ TYPE II	1	38	Prob		#N/A	#N/A	#N/A	1	1
SINUS RHYTHM WITH FREQUENT ECTOPIC PREMATURE COMPLEXES	1	#VALUE!			Arrhythmia - Other arrhythmia/pro-arrhythmic condition	#N/A	#N/A	1		1
SINUS RHYTHM WITH FREQUENT ECTOPIC PREMATURE COMPLEXES IN A BIGEMINAL PATTERN	1	#VALUE!			Arrhythmia - Other arrhythmia/pro-arrhythmic condition	#N/A	#N/A	1		1
SINUS RHYTHM WITH FREQUENT SUPRAVENTRICULAR PREMATURE COMPLEXES	1	#VALUE!			Arrhythmia - Other arrhythmia/pro-arrhythmic condition	#N/A	#N/A	1		1
SINUS RHYTHM WITH FREQUENT SUPRAVENTRICULAR PREMATURE COMPLEXES IN A BIGEMINAL PATTERN	1	#VALUE!			Arrhythmia - Other arrhythmia/pro-arrhythmic condition	#N/A	#N/A	1		1
SINUS RHYTHM WITH FREQUENT VENTRICULAR PREMATURE COMPLEXES	1	#VALUE!			Arrhythmia - Other arrhythmia/pro-arrhythmic condition	#N/A	#N/A	1		1
SINUS RHYTHM WITH FREQUENT VENTRICULAR PREMATURE COMPLEXES IN A BIGEMINAL PATTERN	1	#VALUE!			Arrhythmia - Other arrhythmia/pro-arrhythmic condition	#N/A	#N/A	1		1
SINUS RHYTHM WITH HIGH GRADE AV BLOCK	1	#VALUE!			Arrhythmia - Bradycardia/Heart block	#N/A	#N/A	1	1
SINUS RHYTHM WITH MARKED RHYTHM IRREGULARITY, POSSIBLE NON-CONDUCTED PAC, SA BLOCK, AV BLOCK, OR SINUS PAUSE	1	45	Prob		#N/A	#N/A	#N/A	1		1
SINUS RHYTHM WITH MARKED SINUS ARRHYTHMIA	1	#VALUE!			Normal/Normal Variant	#N/A	#N/A	1											1
SINUS RHYTHM WITH MARKED SINUS ARRHYTHMIA WITH PROLONGED PR INTERVAL	1	#VALUE!			Arrhythmia - Bradycardia/Heart block	#N/A	#N/A	1	1
SINUS RHYTHM WITH MARKED SINUS ARRHYTHMIA WITH SHORT PR INTERVAL	1	#VALUE!			Arrhythmia - Other arrhythmia/pro-arrhythmic condition	#N/A	#N/A	1		1
SINUS RHYTHM WITH OCCASIONAL ECTOPIC PREMATURE COMPLEXES	1	#VALUE!			Arrhythmia - Other arrhythmia/pro-arrhythmic condition	#N/A	#N/A	1		1
SINUS RHYTHM WITH OCCASIONAL SUPRAVENTRICULAR PREMATURE COMPLEXES	1	#VALUE!			Arrhythmia - Other arrhythmia/pro-arrhythmic condition	#N/A	#N/A	1		1
SINUS RHYTHM WITH OCCASIONAL VENTRICULAR PREMATURE COMPLEXES	2	#VALUE!			Arrhythmia - Other arrhythmia/pro-arrhythmic condition	#N/A	#N/A	1		1
SINUS RHYTHM WITH OCCASIONAL VENTRICULAR PREMATURE COMPLEXES WITH FREQUENT SUPRAVENTRICULAR PREMATURE COMPLEXES	1	#VALUE!			#N/A	#N/A	#N/A	1		1
SINUS RHYTHM WITH OCCASIONAL VENTRICULAR PREMATURE COMPLEXES WITH OCCASIONAL SUPRAVENTRICULAR PREMATURE COMPLEXES	1	#VALUE!			#N/A	#N/A	#N/A	1		1
SINUS RHYTHM WITH PROLONGED PR INTERVAL	2	#VALUE!			Arrhythmia - Bradycardia/Heart block	#N/A	Pro-AF Condition	2	1											1
SINUS RHYTHM WITH PROLONGED PR INTERVAL WITH FREQUENT SUPRAVENTRICULAR PREMATURE COMPLEXES	1	#VALUE!			Arrhythmia - Bradycardia/Heart block	Arrhythmia - Other arrhythmia/pro-arrhythmic condition	Pro-AF Condition	3	1	1										1
SINUS RHYTHM WITH PROLONGED PR INTERVAL WITH FREQUENT VENTRICULAR PREMATURE COMPLEXES	1	#VALUE!			Arrhythmia - Bradycardia/Heart block	Arrhythmia - Other arrhythmia/pro-arrhythmic condition	Pro-AF Condition	3	1	1										1
SINUS RHYTHM WITH PROLONGED PR INTERVAL WITH FREQUENT VENTRICULAR PREMATURE COMPLEXES IN A BIGEMINAL PATTERN	1	#VALUE!			#N/A	#N/A	#N/A	3	1	1										1
SINUS RHYTHM WITH PROLONGED PR INTERVAL WITH OCCASIONAL SUPRAVENTRICULAR PREMATURE COMPLEXES	1	#VALUE!			Arrhythmia - Bradycardia/Heart block	Arrhythmia - Other arrhythmia/pro-arrhythmic condition	Pro-AF Condition	3	1	1										1
SINUS RHYTHM WITH PROLONGED PR INTERVAL WITH OCCASIONAL VENTRICULAR PREMATURE COMPLEXES	1	#VALUE!			Arrhythmia - Bradycardia/Heart block	Arrhythmia - Other arrhythmia/pro-arrhythmic condition	Pro-AF Condition	3	1	1										1
SINUS RHYTHM WITH PROLONGED PR INTERVAL WITH OCCASIONAL VENTRICULAR PREMATURE COMPLEXES WITH OCCASIONAL SUPRAVENTRICULAR PREMATURE COMPLEXES	1	#VALUE!			#N/A	#N/A	#N/A	3	1	1										1
SINUS RHYTHM WITH SHORT PR INTERVAL	1	#VALUE!			Arrhythmia - Other arrhythmia/pro-arrhythmic condition	#N/A	#N/A	1		1
SINUS RHYTHM WITH SHORT PR INTERVAL WITH FREQUENT SUPRAVENTRICULAR PREMATURE COMPLEXES	1	#VALUE!			Arrhythmia - Other arrhythmia/pro-arrhythmic condition	#N/A	#N/A	1		1
SINUS RHYTHM WITH SHORT PR INTERVAL WITH FREQUENT VENTRICULAR PREMATURE COMPLEXES	1	#VALUE!			Arrhythmia - Other arrhythmia/pro-arrhythmic condition	#N/A	#N/A	1		1
SINUS RHYTHM WITH SHORT PR INTERVAL WITH OCCASIONAL ECTOPIC PREMATURE COMPLEXES	1	#VALUE!			Arrhythmia - Other arrhythmia/pro-arrhythmic condition	#N/A	#N/A	1		1
SINUS RHYTHM WITH SHORT PR INTERVAL WITH OCCASIONAL SUPRAVENTRICULAR PREMATURE COMPLEXES	1	#VALUE!			Arrhythmia - Other arrhythmia/pro-arrhythmic condition	#N/A	#N/A	1		1
SINUS RHYTHM WITH SHORT PR INTERVAL WITH OCCASIONAL VENTRICULAR PREMATURE COMPLEXES	1	#VALUE!			Arrhythmia - Other arrhythmia/pro-arrhythmic condition	#N/A	#N/A	1		1
SINUS RHYTHM WITH SHORT PR INTERVAL WITH OCCASIONAL VENTRICULAR PREMATURE COMPLEXES WITH OCCASIONAL SUPRAVENTRICULAR PREMATURE COMPLEXES	1	#VALUE!			#N/A	#N/A	#N/A	1		1
SINUS RHYTHM WITH SINUS ARRHYTHMIA	1	#VALUE!			Normal/Normal Variant	#N/A	#N/A	1											1
SINUS RHYTHM WITH SINUS ARRHYTHMIA WITH PROLONGED PR INTERVAL	1	#VALUE!			Arrhythmia - Bradycardia/Heart block	#N/A	#N/A	1	1
SINUS RHYTHM WITH SINUS ARRHYTHMIA WITH SHORT PR INTERVAL	1	#VALUE!			Arrhythmia - Other arrhythmia/pro-arrhythmic condition	#N/A	#N/A	1		1
SINUS TACHYCARDIA	1	#VALUE!			Normal/Normal Variant	#N/A	#N/A	1											1
SINUS TACHYCARDIA WITH 2ND DEGREE AV BLOCK, MOBITZ TYPE II	1	43	Prob		#N/A	#N/A	#N/A	1	1
SINUS TACHYCARDIA WITH FREQUENT ECTOPIC PREMATURE COMPLEXES	1	#VALUE!			Arrhythmia - Other arrhythmia/pro-arrhythmic condition	#N/A	#N/A	1		1
SINUS TACHYCARDIA WITH FREQUENT SUPRAVENTRICULAR PREMATURE COMPLEXES	1	#VALUE!			Arrhythmia - Other arrhythmia/pro-arrhythmic condition	#N/A	#N/A	1		1
SINUS TACHYCARDIA WITH FREQUENT VENTRICULAR PREMATURE COMPLEXES	1	#VALUE!			Arrhythmia - Other arrhythmia/pro-arrhythmic condition	#N/A	#N/A	1		1
SINUS TACHYCARDIA WITH OCCASIONAL ECTOPIC PREMATURE COMPLEXES	1	#VALUE!			Arrhythmia - Other arrhythmia/pro-arrhythmic condition	#N/A	#N/A	1		1
SINUS TACHYCARDIA WITH OCCASIONAL SUPRAVENTRICULAR PREMATURE COMPLEXES	1	#VALUE!			Arrhythmia - Other arrhythmia/pro-arrhythmic condition	#N/A	#N/A	1		1
SINUS TACHYCARDIA WITH OCCASIONAL VENTRICULAR PREMATURE COMPLEXES	1	#VALUE!			Arrhythmia - Other arrhythmia/pro-arrhythmic condition	#N/A	#N/A	1		1
SINUS TACHYCARDIA WITH OCCASIONAL VENTRICULAR PREMATURE COMPLEXES WITH OCCASIONAL SUPRAVENTRICULAR PREMATURE COMPLEXES	1	#VALUE!			#N/A	#N/A	#N/A	1		1
SINUS TACHYCARDIA WITH PROLONGED PR INTERVAL	1	#VALUE!			Arrhythmia - Bradycardia/Heart block	#N/A	Pro-AF Condition	2	1											1
SINUS TACHYCARDIA WITH PROLONGED PR INTERVAL WITH OCCASIONAL SUPRAVENTRICULAR PREMATURE COMPLEXES	1	#VALUE!			Arrhythmia - Bradycardia/Heart block	Arrhythmia - Other arrhythmia/pro-arrhythmic condition	Pro-AF Condition	3	1	1										1
SINUS TACHYCARDIA WITH SHORT PR INTERVAL	1	#VALUE!			Arrhythmia - Other arrhythmia/pro-arrhythmic condition	#N/A	#N/A	1		1
SINUS TACHYCARDIA WITH SHORT PR INTERVAL WITH FREQUENT SUPRAVENTRICULAR PREMATURE COMPLEXES	1	#VALUE!			Arrhythmia - Other arrhythmia/pro-arrhythmic condition	#N/A	#N/A	1		1
SINUS TACHYCARDIA WITH SHORT PR INTERVAL WITH OCCASIONAL SUPRAVENTRICULAR PREMATURE COMPLEXES	1	#VALUE!			Arrhythmia - Other arrhythmia/pro-arrhythmic condition	#N/A	#N/A	1		1
ST DEPRESSION, CONSIDER SUBENDOCARDIAL INJURY	3	14	Prob		#N/A	#N/A	#N/A	1					1
ST DEVIATION AND MARKED T-WAVE ABNORMALITY, CONSIDER ANTERIOR ISCHEMIA	3	43	Prob		#N/A	#N/A	#N/A	1						1
ST DEVIATION AND MARKED T-WAVE ABNORMALITY, CONSIDER ANTEROLATERAL ISCHEMIA	3	43	Prob		#N/A	#N/A	#N/A	1						1
ST DEVIATION AND MARKED T-WAVE ABNORMALITY, CONSIDER LATERAL ISCHEMIA	2	43	Prob		#N/A	#N/A	#N/A	1						1
ST DEVIATION AND MODERATE T-WAVE ABNORMALITY, CONSIDER ANTERIOR ISCHEMIA	3	45	Prob		#N/A	#N/A	#N/A	1					1
ST DEVIATION AND MODERATE T-WAVE ABNORMALITY, CONSIDER ANTEROLATERAL ISCHEMIA	3	45	Prob		#N/A	#N/A	#N/A	1					1
ST DEVIATION AND MODERATE T-WAVE ABNORMALITY, CONSIDER INFERIOR ISCHEMIA	4	45	Prob		#N/A	#N/A	#N/A	1					1
ST DEVIATION AND MODERATE T-WAVE ABNORMALITY, CONSIDER LATERAL ISCHEMIA	3	45	Prob		#N/A	#N/A	#N/A	1					1
ST ELEVATION CONSISTENT WITH INJURY, PERICARDITIS, OR EARLY REPOLARIZATION	3	36	Prob		#N/A	#N/A	#N/A	1						1
ST ELEVATION, CONSIDER ANTERIOR INJURY	4	13	Prob		#N/A	#N/A	#N/A	1						1
ST ELEVATION, CONSIDER ANTEROSEPTAL INJURY	2	13	Prob		#N/A	#N/A	#N/A	1						1
ST ELEVATION, CONSIDER INFERIOR INJURY	2	13	Prob		#N/A	#N/A	#N/A	1						1
ST ELEVATION, CONSIDER LATERAL INJURY	3	13	Prob		#N/A	#N/A	#N/A	1						1
ST ELEVATION, CONSIDER SEPTAL INJURY	3	13	Prob		#N/A	#N/A	#N/A	1						1
ST ELEVATION, PROBABLY EARLY REPOLARIZATION	3	13	Prob		#N/A	#N/A	#N/A	1											1
ST-T CHANGE (BORDERLINE)	2	#VALUE!			Ischaemia - Possible	#N/A	#N/A	1					1
ST-T CHANGE (POSSIBLE CARDIAC ISCHEMIA)	1	#VALUE!			Ischaemia - Possible	#N/A	#N/A	1					1
SUPRAVENTRICULAR BRADYCARDIA	1	#VALUE!			Arrhythmia - Bradycardia/Heart block	#N/A	#N/A	1	1
SUPRAVENTRICULAR RHYTHM	1	#VALUE!			Arrhythmia - Other arrhythmia/pro-arrhythmic condition	#N/A	#N/A	1		1
SUPRAVENTRICULAR TACHYCARDIA	1	#VALUE!			Arrhythmia - Tachycardia	#N/A	#N/A	1				1
T-WAVE CHANGE	1	#VALUE!			Ischaemia - Possible	#N/A	#N/A	1					1
T-WAVE CHANGE 9LOW AND FLAT)	3	#VALUE!			Ischaemia - Possible	#N/A	#N/A	1					1
TALL T-WAVES, SUGGESTS HYPERKALEMIA	4	13	Prob		#N/A	#N/A	#N/A	1										1
TYPE 2 BRUGADA PATTERN (NON-DIAGNOSTIC)	3	#VALUE!			Arrhythmia - Other arrhythmia/pro-arrhythmic condition	#N/A	#N/A	1		1
TYPE 3 BRUGADA PATTERN (NON-DIAGNOSTIC)	3	#VALUE!			Arrhythmia - Other arrhythmia/pro-arrhythmic condition	#N/A	#N/A	1		1
UNCERTAIN IRREGULAR RHYTHM	1	#VALUE!			Unclassifiable	#N/A	#N/A	1										1
UNCERTAIN REGULAR RHYTHM	1	#VALUE!			Unclassifiable	#N/A	#N/A	1										1
UNCONFIRMED REPORT	7	#VALUE!			Unclassifiable	#N/A	#N/A	1										1
VENTRICULAR PREEXCITATION/WPW	1	#VALUE!			Arrhythmia - Other arrhythmia/pro-arrhythmic condition	#N/A	#N/A	1		1
VOLTAGE CRITERIA FOR LVH	3	#VALUE!			LV Hypertrophy	#N/A	#N/A	1								1
WARNING: DATA QUALITY MAY AFFECT INTERPRETATION	5	#VALUE!			Unclassifiable	#N/A	#N/A	1										1
WIDEN QRS, POSSIBLE INTRA-VENTRICULAR BLOCK	1	10	Prob		#N/A	#N/A	#N/A	1									1

## Sheet: lookup phenotype1
to create lookup 1) removed quotes 2) sorted
description	Phenotype_1
***ACUTE MI***	Ischaemic - Definite
..PEDIATRIC ECG INTERPRETATION	Unclassifiable
ABNORMAL ECG	Unclassifiable
ABNORMAL QRS-T ANGLE	Other pathology
ABNORMAL RHYTHM ECG	Arrhythmia - Other arrhythmia/pro-arrhythmic condition
ABNORMAL RISEN R WAVE	Unclassifiable
ANTERIOR MYOCARDIAL INFARCTION	Ischaemic - Definite
ANTEROLATERAL MYOCARDIAL INFARCTION	Ischaemic - Definite
ANTEROSEPTAL MYOCARDIAL INFARCTION	Ischaemic - Definite
ARM LEADS REVERSED	Unclassifiable
ATRIAL FIBRILLATION	Arrhythmia - Atrial Fibrillation/Flutter
ATRIAL FIBRILLATION (TACHYCARDIA)	Arrhythmia - Atrial Fibrillation/Flutter
ATRIAL FIBRILLATION WITH ABERRANT CONDUCTION OR VENTRICULAR PREMATURE COMPLEXES	Arrhythmia - Atrial Fibrillation/Flutter
ATRIAL FIBRILLATION WITH RAPID VENTRICULAR RESPONSE	Arrhythmia - Atrial Fibrillation/Flutter
ATRIAL FIBRILLATION WITH RAPID VENTRICULAR RESPONSE WITH ABERRANT CONDUCTION OR VENTRICULAR PREMATUR	Arrhythmia - Atrial Fibrillation/Flutter
ATRIAL FIBRILLATION WITH SLOW VENTRICULAR RESPONSE	Arrhythmia - Atrial Fibrillation/Flutter
ATRIAL FLUTTER/TACHYCARDIA	Arrhythmia - Atrial Fibrillation/Flutter
ATRIAL FLUTTER/TACHYCARDIA WITH RAPID VENTRICULAR RESPONSE	Arrhythmia - Atrial Fibrillation/Flutter
ATRIAL FLUTTER/TACHYCARDIA WITH SLOW VENTRICULAR RESPONSE WITH ABERRANT CONDUCTION OR VENTRICULAR PR	Arrhythmia - Atrial Fibrillation/Flutter
ATYPICAL ECG	Unclassifiable
AV BLOCK	Arrhythmia - Bradycardia/Heart block
BORDERLINE ECG	Unclassifiable
BORDERLINE LEFT AXIS DEVIATION	Other pathology
BORDERLINE RIGHT AXIS DEVIATION	Other pathology
BORDERLINE ST DEPRESSION	Ischaemia - Possible
CONSIDER ANTERIOR INJURY	Ischaemia - Possible
CONSIDER ANTERIOR ISCHEMIA	Ischaemia - Possible
CONSIDER ANTEROLATERAL INJURY	Ischaemia - Possible
CONSIDER ANTEROLATERAL ISCHEMIA	Ischaemia - Possible
CONSIDER ANTEROSEPTAL INJURY	Ischaemia - Possible
CONSIDER INFERIOR INJURY	Ischaemia - Possible
CONSIDER INFERIOR ISCHEMIA	Ischaemia - Possible
CONSIDER LATERAL INJURY	Ischaemia - Possible
CONSIDER LATERAL ISCHEMIA	Ischaemia - Possible
CONSIDER NORMAL VARIANT	Normal/Normal Variant
CONSIDER SEPTAL INJURY	Ischaemia - Possible
CONSIDER SUBENDOCARDIAL INJURY	Ischaemia - Possible
CONSIDER SUBENDOCARDIAL INJURY	Ischaemia - Possible
CONSISTENT WITH PULMONARY DISEASE	Other pathology
COUNTERCLOCKWISE ROTATION	Other pathology
DEXTROCARDIA	Other pathology
EARLY REPOLARIZATION	Normal/Normal Variant
ECTOPIC ATRIAL BRADYCARDIA	Arrhythmia - Bradycardia/Heart block
ECTOPIC ATRIAL RHYTHM	Arrhythmia - Other arrhythmia/pro-arrhythmic condition
ECTOPIC ATRIAL RHYTHM WITH FREQUENT VENTRICULAR PREMATURE COMPLEXES IN A BIGEMINAL PATTERN	Arrhythmia - Other arrhythmia/pro-arrhythmic condition
ECTOPIC ATRIAL RHYTHM WITH OCCASIONAL SUPRAVENTRICULAR PREMATURE COMPLEXES	Arrhythmia - Other arrhythmia/pro-arrhythmic condition
ECTOPIC ATRIAL RHYTHM WITH OCCASIONAL VENTRICULAR PREMATURE COMPLEXES	Arrhythmia - Other arrhythmia/pro-arrhythmic condition
ECTOPIC ATRIAL RHYTHM WITH PROLONGED PR INTERVAL	Arrhythmia - Other arrhythmia/pro-arrhythmic condition
ECTOPIC ATRIAL RHYTHM WITH SHORT PR INTERVAL	Arrhythmia - Other arrhythmia/pro-arrhythmic condition
ECTOPIC ATRIAL RHYTHM WITH SHORT PR INTERVAL WITH FREQUENT SUPRAVENTRICULAR PREMATURE COMPLEXES	Arrhythmia - Other arrhythmia/pro-arrhythmic condition
ECTOPIC ATRIAL TACHYCARDIA	Arrhythmia - Tachycardia
ECTOPIC ATRIAL TACHYCARDIA	Arrhythmia - Tachycardia
ELECTRONIC ATRIAL PACEMAKER	Arrhythmia - Bradycardia/Heart block
ELECTRONIC VENTRICULAR PACEMAKER	Arrhythmia - Bradycardia/Heart block
ELECTRONIC VENTRICULAR PACEMAKER -- CONTOUR ANALYSIS BASED ON INTRINSIC RHYTHM	Arrhythmia - Bradycardia/Heart block
FREQUENT VENTRICULAR PREMATURE COMPLEXES	Arrhythmia - Other arrhythmia/pro-arrhythmic condition
HIGH VOLTAGE IN LEFT VENTRICAL	LV Hypertrophy
INCOMPLETE RIGHT BUNDLE BRANCH BLOCK	Other pathology
INDETERMINATE AXIS	Other pathology
INDICATING ENLARGED LEFT ATRIUM	Other pathology
INFERIOR MYOCARDIAL INFARCTION	Ischaemic - Definite
INTERMITTENT VENTRICULAR PREEXCITATION/WPW	Arrhythmia - Other arrhythmia/pro-arrhythmic condition
INTERPRETATION BASED ON A DEFAULT AGE OF 40 YEARS	Unclassifiable
INTRAVENTRICULAR CONDUCTION DELAY	Other pathology
JUNCTIONAL BRADYCARDIA	Arrhythmia - Bradycardia/Heart block
JUNCTIONAL RHYTHM	Arrhythmia - Bradycardia/Heart block
JUNCTIONAL RHYTHM WITH OCCASIONAL SUPRAVENTRICULAR PREMATURE COMPLEXES	Arrhythmia - Bradycardia/Heart block
JUNCTIONAL RHYTHM WITH OCCASIONAL VENTRICULAR PREMATURE COMPLEXES	Arrhythmia - Bradycardia/Heart block
JUNCTIONAL ST DEPRESSION	Ischaemic - Probable
JUNCTIONAL TACHYCARDIA	Arrhythmia - Tachycardia
LATERAL MYOCARDIAL INFARCTION	Ischaemic - Definite
LEFT ANTERIOR FASCICULAR BLOCK	Other pathology
LEFT ATRIAL ENLARGEMENT	Other pathology
LEFT AXIS DEVIATION	Other pathology
LEFT BUNDLE BRANCH BLOCK	Other pathology
LEFT POSTERIOR FASCICULAR BLOCK	Other pathology
LEFT VENTRICULAR HYPERTROPHY AND ST-T CHANGE	LV Hypertrophy
LOW QRS VOLTAGE	Other pathology
LOW QRS VOLTAGE IN EXTREMITY LEADS	Other pathology
LOW QRS VOLTAGE IN PRECORDIAL LEADS	Other pathology
LOW VOLTAGE (LIMB LEAD)	Other pathology
MARKED LEFT AXIS DEVIATION	Other pathology
MARKED RIGHT AXIS DEVIATION	Other pathology
MARKED ST DEPRESSION	Ischaemic - Definite
MARKED ST ELEVATION	Ischaemic - Definite
MARKED T-WAVE ABNORMALITY	Ischaemic - Definite
MINIMAL ST DEPRESSION	Ischaemia - Possible
MINIMAL VOLTAGE CRITERIA FOR LVH	LV Hypertrophy
MOBITZ TYPE I (WENCKEBACH)	Arrhythmia - Bradycardia/Heart block
MOBITZ TYPE II	Arrhythmia - Bradycardia/Heart block
MODERATE INTRAVENTRICULAR CONDUCTION DELAY	Other pathology
MODERATE ST DEPRESSION	Ischaemia - Probable
MODERATE T-WAVE ABNORMALITY	Ischaemic - Probable
MODERATE VOLTAGE CRITERIA FOR LVH	LV Hypertrophy
NEGATIVE PV1	Ischaemic - Possible
NO FURTHER INTERPRETATION POSSIBLE	Unclassifiable
NONSPECIFIC ST & T-WAVE ABNORMALITY	Ischaemia - Possible
NONSPECIFIC ST ELEVATION	Ischaemia - Possible
NONSPECIFIC T-WAVE ABNORMALITY	Ischaemia - Possible
NORMAL ECG	Normal/Normal Variant
NORMAL RANGE ECG	Normal/Normal Variant
OBVIOUS COUNTERCLOCKWISE ROTATION	Other pathology
OBVIOUS LEFT AXIS DEVIATION	Other pathology
OBVIOUS SINUS RHYTHM WITH SINUS ARRHYTHMIA	Normal/Normal Variant
OCCASIONAL ATRIAL PREMATURE COMPLEXES	Arrhythmia - Other arrhythmia/pro-arrhythmic condition
OCCASIONAL VENTRICULAR PREMATURE COMPLEXES	Arrhythmia - Other arrhythmia/pro-arrhythmic condition
OF INDETERMINATE AGE	Normal/Normal Variant
OF INDETERMINATE AGE WITH POSTERIOR EXTENSION [PROMINENT R WAVE IN V1/V2]	Normal/Normal Variant
OR EARLY REPOLARIZATION	Normal/Normal Variant
OR NORMAL VARIANT	Normal/Normal Variant
OR SINUS PAUSE	Arrhythmia - Bradycardia/Heart block
PATTERN CONSISTENT WITH PULMONARY DISEASE	Other pathology
PERICARDITIS	Other pathology
POSSIBLE ABNORMAL ECG	Unclassifiable
POSSIBLE ANTERIOR MYOCARDIAL INFARCTION	Ischaemic - Possible
POSSIBLE ANTEROLATERAL MYOCARDIAL INFARCTION	Ischaemic - Possible
POSSIBLE ANTEROSEPTAL MYOCARDIAL INFARCTION	Ischaemic - Possible
POSSIBLE ATRIAL FLUTTER	Arrhythmia - Atrial Fibrillation/Flutter
POSSIBLE INFERIOR MYOCARDIAL INFARCTION	Ischaemic - Possible
POSSIBLE INTRA-VENTRICULAR BLOCK	Other pathology
POSSIBLE LATERAL MYOCARDIAL INFARCTION	Ischaemic - Possible
POSSIBLE LEFT ATRIAL ENLARGEMENT	Other pathology
POSSIBLE LEFT VENTRICULAR HYPERTROPHY	Other pathology
POSSIBLE NON-CONDUCTED PAC	Arrhythmia - Other arrhythmia/pro-arrhythmic condition
POSSIBLE RIGHT ATRIAL ENLARGEMENT	Other pathology
POSSIBLE RIGHT VENTRICULAR CONDUCTION DELAY	Other pathology
POSSIBLE RIGHT VENTRICULAR HYPERTROPHY	Other pathology
POSSIBLE SEPTAL MYOCARDIAL INFARCTION	Ischaemic - Possible
POSSIBLY ACUTE	Unclassifiable
PROBABLE ANTERIOR MYOCARDIAL INFARCTION	Ischaemic - Probable
PROBABLE ANTEROLATERAL MYOCARDIAL INFARCTION	Ischaemic - Probable
PROBABLE ANTEROSEPTAL MYOCARDIAL INFARCTION	Ischaemic - Probable
PROBABLE INFERIOR MYOCARDIAL INFARCTION	Ischaemic - Probable
PROBABLE LATERAL MYOCARDIAL INFARCTION	Ischaemic - Probable
PROBABLE RIGHT VENTRICULAR HYPERTROPHY	Other pathology
PROBABLE SEPTAL MYOCARDIAL INFARCTION	Ischaemic - Probable
PROBABLY EARLY REPOLARIZATION	Normal/Normal Variant
PROBABLY OLD	Unclassifiable
PROBABLY OLD WITH POSTERIOR EXTENSION [PROMINENT R WAVE IN V1/V2]	Unclassifiable
PROBABLY RECENT	Unclassifiable
PROLONGED QT INTERVAL	Arrhythmia - Other arrhythmia/pro-arrhythmic condition
QTc SHORTEN	Arrhythmia - Other arrhythmia/pro-arrhythmic condition
QTs DELAYED	Arrhythmia - Other arrhythmia/pro-arrhythmic condition
RIGHT ATRIAL ENLARGEMENT	Other pathology
RIGHT AXIS DEVIATION	Other pathology
RIGHT BUNDLE BRANCH BLOCK	Other pathology
RIGHT BUNDLE BRANCH BLOCK AND POSSIBLE RIGHT VENTRICULAR HYPERTROPHY	Other pathology
RIGHT VENTRICULAR HYPERTROPHY	Other pathology
RIGHT VENTRICULAR HYPERTROPHY AND ST-T CHANGE	Other pathology
RVH	Other pathology
S1-S2-S3 PATTERN	Other pathology
SA BLOCK	Arrhythmia - Bradycardia/Heart block
SEPTAL MYOCARDIAL INFARCTION	Ischaemic - Definite
SHORTEN PR INTERVAL	Arrhythmia - Other arrhythmia/pro-arrhythmic condition
SINUS BRADYCARDIA	Arrhythmia - Bradycardia/Heart block
SINUS BRADYCARDIA WITH 2ND DEGREE AV BLOCK	Arrhythmia - Bradycardia/Heart block
SINUS BRADYCARDIA WITH FREQUENT SUPRAVENTRICULAR PREMATURE COMPLEXES	Arrhythmia - Bradycardia/Heart block
SINUS BRADYCARDIA WITH MARKED SINUS ARRHYTHMIA	Arrhythmia - Bradycardia/Heart block
SINUS BRADYCARDIA WITH OCCASIONAL ECTOPIC PREMATURE COMPLEXES	Arrhythmia - Bradycardia/Heart block
SINUS BRADYCARDIA WITH OCCASIONAL SUPRAVENTRICULAR PREMATURE COMPLEXES	Arrhythmia - Bradycardia/Heart block
SINUS BRADYCARDIA WITH OCCASIONAL VENTRICULAR PREMATURE COMPLEXES	Arrhythmia - Bradycardia/Heart block
SINUS BRADYCARDIA WITH OCCASIONAL VENTRICULAR PREMATURE COMPLEXES WITH FREQUENT SUPRAVENTRICULAR PRE	Arrhythmia - Bradycardia/Heart block
SINUS BRADYCARDIA WITH PROLONGED PR INTERVAL	Arrhythmia - Bradycardia/Heart block
SINUS BRADYCARDIA WITH PROLONGED PR INTERVAL WITH OCCASIONAL SUPRAVENTRICULAR PREMATURE COMPLEXES	Arrhythmia - Bradycardia/Heart block
SINUS BRADYCARDIA WITH SHORT PR INTERVAL	Arrhythmia - Bradycardia/Heart block
SINUS BRADYCARDIA WITH SINUS ARRHYTHMIA	Arrhythmia - Bradycardia/Heart block
SINUS BRADYCARDIA WITH SINUS ARRHYTHMIA WITH PROLONGED PR INTERVAL	Arrhythmia - Bradycardia/Heart block
SINUS BRADYCARDIA WITH SINUS ARRHYTHMIA WITH SHORT PR INTERVAL	Arrhythmia - Bradycardia/Heart block
SINUS RHYTHM	Normal/Normal Variant
SINUS RHYTHM WITH 2ND DEGREE AV BLOCK	Arrhythmia - Bradycardia/Heart block
SINUS RHYTHM WITH FREQUENT ECTOPIC PREMATURE COMPLEXES	Arrhythmia - Other arrhythmia/pro-arrhythmic condition
SINUS RHYTHM WITH FREQUENT ECTOPIC PREMATURE COMPLEXES IN A BIGEMINAL PATTERN	Arrhythmia - Other arrhythmia/pro-arrhythmic condition
SINUS RHYTHM WITH FREQUENT SUPRAVENTRICULAR PREMATURE COMPLEXES	Arrhythmia - Other arrhythmia/pro-arrhythmic condition
SINUS RHYTHM WITH FREQUENT SUPRAVENTRICULAR PREMATURE COMPLEXES IN A BIGEMINAL PATTERN	Arrhythmia - Other arrhythmia/pro-arrhythmic condition
SINUS RHYTHM WITH FREQUENT VENTRICULAR PREMATURE COMPLEXES	Arrhythmia - Other arrhythmia/pro-arrhythmic condition
SINUS RHYTHM WITH FREQUENT VENTRICULAR PREMATURE COMPLEXES IN A BIGEMINAL PATTERN	Arrhythmia - Other arrhythmia/pro-arrhythmic condition
SINUS RHYTHM WITH HIGH GRADE AV BLOCK	Arrhythmia - Bradycardia/Heart block
SINUS RHYTHM WITH MARKED RHYTHM IRREGULARITY	Arrhythmia - Other arrhythmia/pro-arrhythmic condition
SINUS RHYTHM WITH MARKED SINUS ARRHYTHMIA	Normal/Normal Variant
SINUS RHYTHM WITH MARKED SINUS ARRHYTHMIA WITH PROLONGED PR INTERVAL	Arrhythmia - Bradycardia/Heart block
SINUS RHYTHM WITH MARKED SINUS ARRHYTHMIA WITH SHORT PR INTERVAL	Arrhythmia - Other arrhythmia/pro-arrhythmic condition
SINUS RHYTHM WITH OCCASIONAL ECTOPIC PREMATURE COMPLEXES	Arrhythmia - Other arrhythmia/pro-arrhythmic condition
SINUS RHYTHM WITH OCCASIONAL SUPRAVENTRICULAR PREMATURE COMPLEXES	Arrhythmia - Other arrhythmia/pro-arrhythmic condition
SINUS RHYTHM WITH OCCASIONAL VENTRICULAR PREMATURE COMPLEXES	Arrhythmia - Other arrhythmia/pro-arrhythmic condition
SINUS RHYTHM WITH OCCASIONAL VENTRICULAR PREMATURE COMPLEXES WITH FREQUENT SUPRAVENTRICULAR PREMATUR	Arrhythmia - Other arrhythmia/pro-arrhythmic condition
SINUS RHYTHM WITH OCCASIONAL VENTRICULAR PREMATURE COMPLEXES WITH OCCASIONAL SUPRAVENTRICULAR PREMAT	Arrhythmia - Other arrhythmia/pro-arrhythmic condition
SINUS RHYTHM WITH PROLONGED PR INTERVAL	Arrhythmia - Bradycardia/Heart block
SINUS RHYTHM WITH PROLONGED PR INTERVAL WITH FREQUENT SUPRAVENTRICULAR PREMATURE COMPLEXES	Arrhythmia - Bradycardia/Heart block
SINUS RHYTHM WITH PROLONGED PR INTERVAL WITH FREQUENT VENTRICULAR PREMATURE COMPLEXES	Arrhythmia - Bradycardia/Heart block
SINUS RHYTHM WITH PROLONGED PR INTERVAL WITH FREQUENT VENTRICULAR PREMATURE COMPLEXES IN A BIGEMINAL	Arrhythmia - Bradycardia/Heart block
SINUS RHYTHM WITH PROLONGED PR INTERVAL WITH OCCASIONAL SUPRAVENTRICULAR PREMATURE COMPLEXES	Arrhythmia - Bradycardia/Heart block
SINUS RHYTHM WITH PROLONGED PR INTERVAL WITH OCCASIONAL VENTRICULAR PREMATURE COMPLEXES	Arrhythmia - Bradycardia/Heart block
SINUS RHYTHM WITH PROLONGED PR INTERVAL WITH OCCASIONAL VENTRICULAR PREMATURE COMPLEXES WITH OCCASIO	Arrhythmia - Bradycardia/Heart block
SINUS RHYTHM WITH SHORT PR INTERVAL	Arrhythmia - Other arrhythmia/pro-arrhythmic condition
SINUS RHYTHM WITH SHORT PR INTERVAL WITH FREQUENT SUPRAVENTRICULAR PREMATURE COMPLEXES	Arrhythmia - Other arrhythmia/pro-arrhythmic condition
SINUS RHYTHM WITH SHORT PR INTERVAL WITH FREQUENT VENTRICULAR PREMATURE COMPLEXES	Arrhythmia - Other arrhythmia/pro-arrhythmic condition
SINUS RHYTHM WITH SHORT PR INTERVAL WITH OCCASIONAL ECTOPIC PREMATURE COMPLEXES	Arrhythmia - Other arrhythmia/pro-arrhythmic condition
SINUS RHYTHM WITH SHORT PR INTERVAL WITH OCCASIONAL SUPRAVENTRICULAR PREMATURE COMPLEXES	Arrhythmia - Other arrhythmia/pro-arrhythmic condition
SINUS RHYTHM WITH SHORT PR INTERVAL WITH OCCASIONAL VENTRICULAR PREMATURE COMPLEXES	Arrhythmia - Other arrhythmia/pro-arrhythmic condition
SINUS RHYTHM WITH SHORT PR INTERVAL WITH OCCASIONAL VENTRICULAR PREMATURE COMPLEXES WITH OCCASIONAL	Arrhythmia - Other arrhythmia/pro-arrhythmic condition
SINUS RHYTHM WITH SINUS ARRHYTHMIA	Normal/Normal Variant
SINUS RHYTHM WITH SINUS ARRHYTHMIA WITH PROLONGED PR INTERVAL	Arrhythmia - Bradycardia/Heart block
SINUS RHYTHM WITH SINUS ARRHYTHMIA WITH SHORT PR INTERVAL	Arrhythmia - Other arrhythmia/pro-arrhythmic condition	arr_bc	arr_oa	arr_af	arr_tc	isch_poss	isch_prob	isch_def	normal	unclass	pro_af
SINUS TACHYCARDIA	Normal/Normal Variant
SINUS TACHYCARDIA WITH 2ND DEGREE AV BLOCK	Arrhythmia - Bradycardia/Heart block
SINUS TACHYCARDIA WITH FREQUENT ECTOPIC PREMATURE COMPLEXES	Arrhythmia - Other arrhythmia/pro-arrhythmic condition
SINUS TACHYCARDIA WITH FREQUENT SUPRAVENTRICULAR PREMATURE COMPLEXES	Arrhythmia - Other arrhythmia/pro-arrhythmic condition
SINUS TACHYCARDIA WITH FREQUENT VENTRICULAR PREMATURE COMPLEXES	Arrhythmia - Other arrhythmia/pro-arrhythmic condition
SINUS TACHYCARDIA WITH OCCASIONAL ECTOPIC PREMATURE COMPLEXES	Arrhythmia - Other arrhythmia/pro-arrhythmic condition
SINUS TACHYCARDIA WITH OCCASIONAL SUPRAVENTRICULAR PREMATURE COMPLEXES	Arrhythmia - Other arrhythmia/pro-arrhythmic condition
SINUS TACHYCARDIA WITH OCCASIONAL VENTRICULAR PREMATURE COMPLEXES	Arrhythmia - Other arrhythmia/pro-arrhythmic condition
SINUS TACHYCARDIA WITH OCCASIONAL VENTRICULAR PREMATURE COMPLEXES WITH OCCASIONAL SUPRAVENTRICULAR P	Arrhythmia - Other arrhythmia/pro-arrhythmic condition
SINUS TACHYCARDIA WITH PROLONGED PR INTERVAL	Arrhythmia - Bradycardia/Heart block
SINUS TACHYCARDIA WITH PROLONGED PR INTERVAL WITH OCCASIONAL SUPRAVENTRICULAR PREMATURE COMPLEXES	Arrhythmia - Bradycardia/Heart block
SINUS TACHYCARDIA WITH SHORT PR INTERVAL	Arrhythmia - Other arrhythmia/pro-arrhythmic condition
SINUS TACHYCARDIA WITH SHORT PR INTERVAL WITH FREQUENT SUPRAVENTRICULAR PREMATURE COMPLEXES	Arrhythmia - Other arrhythmia/pro-arrhythmic condition
SINUS TACHYCARDIA WITH SHORT PR INTERVAL WITH OCCASIONAL SUPRAVENTRICULAR PREMATURE COMPLEXES	Arrhythmia - Other arrhythmia/pro-arrhythmic condition
ST DEPRESSION	Ischaemia - Possible
ST DEVIATION AND MARKED T-WAVE ABNORMALITY	Ischaemia - Probable
ST DEVIATION AND MODERATE T-WAVE ABNORMALITY	Ischaemia - Possible
ST ELEVATION	Ischaemia - Probable
ST ELEVATION CONSISTENT WITH INJURY	Ischaemia - Probable
ST-T CHANGE (BORDERLINE)	Ischaemia - Possible
ST-T CHANGE (POSSIBLE CARDIAC ISCHEMIA)	Ischaemia - Possible
SUGGESTS HYPERKALEMIA	Other Pathology
SUPRAVENTRICULAR BRADYCARDIA	Arrhythmia - Bradycardia/Heart block
SUPRAVENTRICULAR RHYTHM	Arrhythmia - Other arrhythmia/pro-arrhythmic condition
SUPRAVENTRICULAR TACHYCARDIA	Arrhythmia - Tachycardia
TALL T-WAVES	Unclassifiable
T-WAVE CHANGE	Ischaemia - Possible
T-WAVE CHANGE 9LOW AND FLAT)	Ischaemia - Possible
TYPE 2 BRUGADA PATTERN (NON-DIAGNOSTIC)	Arrhythmia - Other arrhythmia/pro-arrhythmic condition
TYPE 3 BRUGADA PATTERN (NON-DIAGNOSTIC)	Arrhythmia - Other arrhythmia/pro-arrhythmic condition
UNCERTAIN IRREGULAR RHYTHM	Unclassifiable
UNCERTAIN REGULAR RHYTHM	Unclassifiable
UNCONFIRMED REPORT	Unclassifiable
VENTRICULAR PREEXCITATION/WPW	Arrhythmia - Other arrhythmia/pro-arrhythmic condition
VOLTAGE CRITERIA FOR LVH	LV Hypertrophy
WARNING: DATA QUALITY MAY AFFECT INTERPRETATION	Unclassifiable
WIDEN QRS	Other pathology

## Sheet: lookup phenotype2
to create lookup 1) removed quotes 2) removed rows with no pheotype2 3) sorted
description	Phenotype_2
ATRIAL FIBRILLATION WITH ABERRANT CONDUCTION OR VENTRICULAR PREMATURE COMPLEXES	Arrhythmia - Other arrhythmia/pro-arrhythmic condition
ECTOPIC ATRIAL RHYTHM WITH PROLONGED PR INTERVAL	Arrhythmia - Bradycardia/Heart block
JUNCTIONAL RHYTHM WITH OCCASIONAL SUPRAVENTRICULAR PREMATURE COMPLEXES	Arrhythmia - Other arrhythmia/pro-arrhythmic condition
JUNCTIONAL RHYTHM WITH OCCASIONAL VENTRICULAR PREMATURE COMPLEXES	Arrhythmia - Other arrhythmia/pro-arrhythmic condition
SINUS BRADYCARDIA WITH FREQUENT SUPRAVENTRICULAR PREMATURE COMPLEXES	Arrhythmia - Other arrhythmia/pro-arrhythmic condition
SINUS BRADYCARDIA WITH OCCASIONAL ECTOPIC PREMATURE COMPLEXES	Arrhythmia - Other arrhythmia/pro-arrhythmic condition
SINUS BRADYCARDIA WITH OCCASIONAL SUPRAVENTRICULAR PREMATURE COMPLEXES	Arrhythmia - Other arrhythmia/pro-arrhythmic condition
SINUS BRADYCARDIA WITH OCCASIONAL VENTRICULAR PREMATURE COMPLEXES	Arrhythmia - Other arrhythmia/pro-arrhythmic condition
SINUS BRADYCARDIA WITH OCCASIONAL VENTRICULAR PREMATURE COMPLEXES WITH FREQUENT SUPRAVENTRICULAR PRE	Arrhythmia - Other arrhythmia/pro-arrhythmic condition
SINUS BRADYCARDIA WITH PROLONGED PR INTERVAL WITH OCCASIONAL SUPRAVENTRICULAR PREMATURE COMPLEXES	Arrhythmia - Other arrhythmia/pro-arrhythmic condition
SINUS BRADYCARDIA WITH SHORT PR INTERVAL	Arrhythmia - Other arrhythmia/pro-arrhythmic condition
SINUS BRADYCARDIA WITH SINUS ARRHYTHMIA WITH SHORT PR INTERVAL	Arrhythmia - Other arrhythmia/pro-arrhythmic condition
SINUS RHYTHM WITH PROLONGED PR INTERVAL WITH FREQUENT SUPRAVENTRICULAR PREMATURE COMPLEXES	Arrhythmia - Other arrhythmia/pro-arrhythmic condition
SINUS RHYTHM WITH PROLONGED PR INTERVAL WITH FREQUENT VENTRICULAR PREMATURE COMPLEXES	Arrhythmia - Other arrhythmia/pro-arrhythmic condition
SINUS RHYTHM WITH PROLONGED PR INTERVAL WITH FREQUENT VENTRICULAR PREMATURE COMPLEXES IN A BIGEMINAL	Arrhythmia - Other arrhythmia/pro-arrhythmic condition
SINUS RHYTHM WITH PROLONGED PR INTERVAL WITH OCCASIONAL SUPRAVENTRICULAR PREMATURE COMPLEXES	Arrhythmia - Other arrhythmia/pro-arrhythmic condition
SINUS RHYTHM WITH PROLONGED PR INTERVAL WITH OCCASIONAL VENTRICULAR PREMATURE COMPLEXES	Arrhythmia - Other arrhythmia/pro-arrhythmic condition
SINUS RHYTHM WITH PROLONGED PR INTERVAL WITH OCCASIONAL VENTRICULAR PREMATURE COMPLEXES WITH OCCASIO	Arrhythmia - Other arrhythmia/pro-arrhythmic condition
SINUS TACHYCARDIA WITH PROLONGED PR INTERVAL WITH OCCASIONAL SUPRAVENTRICULAR PREMATURE COMPLEXES	Arrhythmia - Other arrhythmia/pro-arrhythmic condition

## Sheet: lookup proaf
to create lookup 1) removed quotes 2) removed rows with no pheotype2 3) sorted
description	Condition may increase risk of AF
INDICATING ENLARGED LEFT ATRIUM	Pro-AF Condition
LEFT ATRIAL ENLARGEMENT	Pro-AF Condition
POSSIBLE LEFT ATRIAL ENLARGEMENT	Pro-AF Condition
POSSIBLE LEFT VENTRICULAR HYPERTROPHY	Pro-AF Condition
POSSIBLE RIGHT ATRIAL ENLARGEMENT	Pro-AF Condition
RIGHT ATRIAL ENLARGEMENT	Pro-AF Condition
SINUS BRADYCARDIA WITH PROLONGED PR INTERVAL	Pro-AF Condition
SINUS BRADYCARDIA WITH PROLONGED PR INTERVAL WITH OCCASIONAL SUPRAVENTRICULAR PREMATURE COMPLEXES	Pro-AF Condition
SINUS RHYTHM WITH PROLONGED PR INTERVAL	Pro-AF Condition
SINUS RHYTHM WITH PROLONGED PR INTERVAL WITH FREQUENT SUPRAVENTRICULAR PREMATURE COMPLEXES	Pro-AF Condition
SINUS RHYTHM WITH PROLONGED PR INTERVAL WITH FREQUENT VENTRICULAR PREMATURE COMPLEXES	Pro-AF Condition
SINUS RHYTHM WITH PROLONGED PR INTERVAL WITH FREQUENT VENTRICULAR PREMATURE COMPLEXES IN A BIGEMINAL	Pro-AF Condition
SINUS RHYTHM WITH PROLONGED PR INTERVAL WITH OCCASIONAL SUPRAVENTRICULAR PREMATURE COMPLEXES	Pro-AF Condition
SINUS RHYTHM WITH PROLONGED PR INTERVAL WITH OCCASIONAL VENTRICULAR PREMATURE COMPLEXES	Pro-AF Condition
SINUS RHYTHM WITH PROLONGED PR INTERVAL WITH OCCASIONAL VENTRICULAR PREMATURE COMPLEXES WITH OCCASIO	Pro-AF Condition
SINUS TACHYCARDIA WITH PROLONGED PR INTERVAL	Pro-AF Condition
SINUS TACHYCARDIA WITH PROLONGED PR INTERVAL WITH OCCASIONAL SUPRAVENTRICULAR PREMATURE COMPLEXES	Pro-AF Condition

## Sheet: COUNT
LOOK RECS IN IAIN'S SPREADSHEET WITH DUPS
		txt
		ANTERIOR MYOCARDIAL INFARCTION							Row Labels	Count of txt
		ANTEROLATERAL MYOCARDIAL INFARCTION							CONSIDER SUBENDOCARDIAL INJURY	2	OK BOTH Ischaemia - Possible
		ANTEROSEPTAL MYOCARDIAL INFARCTION							ECTOPIC ATRIAL TACHYCARDIA	2	OK BOTH ARR-TC
		ECTOPIC ATRIAL TACHYCARDIA							PROBABLE LATERAL MYOCARDIAL INFARCTION	1
		INFERIOR MYOCARDIAL INFARCTION							SINUS RHYTHM WITH SHORT PR INTERVAL WITH OCCASIONAL SUPRAVENTRICULAR PREMATURE COMPLEXES	1
		JUNCTIONAL ST DEPRESSION							SINUS BRADYCARDIA WITH SINUS ARRHYTHMIA	1
		LATERAL MYOCARDIAL INFARCTION							ABNORMAL QRS-T ANGLE	1
		MARKED ST DEPRESSION							UNCERTAIN IRREGULAR RHYTHM	1
		MARKED ST ELEVATION							ABNORMAL RHYTHM ECG	1
		MARKED T-WAVE ABNORMALITY							RVH	1
		MINIMAL VOLTAGE CRITERIA FOR LVH							ABNORMAL RISEN R WAVE	1
		MODERATE T-WAVE ABNORMALITY							SINUS RHYTHM WITH OCCASIONAL ECTOPIC PREMATURE COMPLEXES	1
		MODERATE VOLTAGE CRITERIA FOR LVH							ANTERIOR MYOCARDIAL INFARCTION	1
		NEGATIVE PV1							ST DEPRESSION	1
		POSSIBLE ANTERIOR MYOCARDIAL INFARCTION							ANTEROLATERAL MYOCARDIAL INFARCTION	1
		POSSIBLE ANTEROLATERAL MYOCARDIAL INFARCTION							POSSIBLE RIGHT VENTRICULAR CONDUCTION DELAY	1
		POSSIBLE ANTEROSEPTAL MYOCARDIAL INFARCTION							ANTEROSEPTAL MYOCARDIAL INFARCTION	1
		POSSIBLE INFERIOR MYOCARDIAL INFARCTION							QTc SHORTEN	1
		POSSIBLE LATERAL MYOCARDIAL INFARCTION							ARM LEADS REVERSED	1
		POSSIBLE SEPTAL MYOCARDIAL INFARCTION							SINUS BRADYCARDIA WITH MARKED SINUS ARRHYTHMIA	1
		PROBABLE ANTERIOR MYOCARDIAL INFARCTION							ATRIAL FIBRILLATION	1
		PROBABLE ANTEROLATERAL MYOCARDIAL INFARCTION							SINUS RHYTHM WITH FREQUENT SUPRAVENTRICULAR PREMATURE COMPLEXES IN A BIGEMINAL PATTERN	1
		PROBABLE ANTEROSEPTAL MYOCARDIAL INFARCTION							ATRIAL FIBRILLATION (TACHYCARDIA)	1
		PROBABLE INFERIOR MYOCARDIAL INFARCTION							SINUS RHYTHM WITH PROLONGED PR INTERVAL WITH FREQUENT VENTRICULAR PREMATURE COMPLEXES IN A BIGEMINAL	1
		PROBABLE LATERAL MYOCARDIAL INFARCTION							ATRIAL FIBRILLATION WITH ABERRANT CONDUCTION OR VENTRICULAR PREMATURE COMPLEXES	1
		PROBABLE SEPTAL MYOCARDIAL INFARCTION							SINUS TACHYCARDIA WITH OCCASIONAL SUPRAVENTRICULAR PREMATURE COMPLEXES	1
		S1-S2-S3 PATTERN							ATRIAL FIBRILLATION WITH RAPID VENTRICULAR RESPONSE	1
		SEPTAL MYOCARDIAL INFARCTION							SUPRAVENTRICULAR BRADYCARDIA	1
		SINUS BRADYCARDIA WITH 2ND DEGREE AV BLOCK							ATRIAL FIBRILLATION WITH RAPID VENTRICULAR RESPONSE WITH ABERRANT CONDUCTION OR VENTRICULAR PREMATUR	1
		SINUS RHYTHM WITH 2ND DEGREE AV BLOCK							POSSIBLE LEFT ATRIAL ENLARGEMENT	1
		SINUS RHYTHM WITH MARKED RHYTHM IRREGULARITY							ATRIAL FIBRILLATION WITH SLOW VENTRICULAR RESPONSE	1
		SINUS TACHYCARDIA WITH 2ND DEGREE AV BLOCK							PROBABLE ANTERIOR MYOCARDIAL INFARCTION	1
		ST DEPRESSION							ATRIAL FLUTTER/TACHYCARDIA	1
		ST DEVIATION AND MARKED T-WAVE ABNORMALITY							PROBABLY OLD	1
		ST DEVIATION AND MODERATE T-WAVE ABNORMALITY							ATRIAL FLUTTER/TACHYCARDIA WITH RAPID VENTRICULAR RESPONSE	1
		ST ELEVATION							RIGHT BUNDLE BRANCH BLOCK	1
		ST ELEVATION CONSISTENT WITH INJURY							ATRIAL FLUTTER/TACHYCARDIA WITH SLOW VENTRICULAR RESPONSE WITH ABERRANT CONDUCTION OR VENTRICULAR PR	1
		TALL T-WAVES							SHORTEN PR INTERVAL	1
		WIDEN QRS							ATYPICAL ECG	1
		***ACUTE MI***							SINUS BRADYCARDIA WITH OCCASIONAL VENTRICULAR PREMATURE COMPLEXES WITH FREQUENT SUPRAVENTRICULAR PRE	1
		..PEDIATRIC ECG INTERPRETATION							AV BLOCK	1
		ABNORMAL ECG							SINUS RHYTHM WITH 2ND DEGREE AV BLOCK	1
		ABNORMAL QRS-T ANGLE							BORDERLINE ECG	1
		ABNORMAL RHYTHM ECG							SINUS RHYTHM WITH MARKED RHYTHM IRREGULARITY	1
		ABNORMAL RISEN R WAVE							BORDERLINE LEFT AXIS DEVIATION	1
		ARM LEADS REVERSED							SINUS RHYTHM WITH OCCASIONAL VENTRICULAR PREMATURE COMPLEXES WITH OCCASIONAL SUPRAVENTRICULAR PREMAT	1
		ATRIAL FIBRILLATION							BORDERLINE RIGHT AXIS DEVIATION	1
		ATRIAL FIBRILLATION (TACHYCARDIA)							SINUS RHYTHM WITH SHORT PR INTERVAL	1
		ATRIAL FIBRILLATION WITH ABERRANT CONDUCTION OR VENTRICULAR PREMATURE COMPLEXES							BORDERLINE ST DEPRESSION	1
		ATRIAL FIBRILLATION WITH RAPID VENTRICULAR RESPONSE							SINUS RHYTHM WITH SINUS ARRHYTHMIA WITH PROLONGED PR INTERVAL	1
		ATRIAL FIBRILLATION WITH RAPID VENTRICULAR RESPONSE WITH ABERRANT CONDUCTION OR VENTRICULAR PREMATUR							CONSIDER ANTERIOR INJURY	1
		ATRIAL FIBRILLATION WITH SLOW VENTRICULAR RESPONSE							SINUS TACHYCARDIA WITH PROLONGED PR INTERVAL WITH OCCASIONAL SUPRAVENTRICULAR PREMATURE COMPLEXES	1
		ATRIAL FLUTTER/TACHYCARDIA							CONSIDER ANTERIOR ISCHEMIA	1
		ATRIAL FLUTTER/TACHYCARDIA WITH RAPID VENTRICULAR RESPONSE							ST ELEVATION CONSISTENT WITH INJURY	1
		ATRIAL FLUTTER/TACHYCARDIA WITH SLOW VENTRICULAR RESPONSE WITH ABERRANT CONDUCTION OR VENTRICULAR PR							CONSIDER ANTEROLATERAL INJURY	1
		ATYPICAL ECG							T-WAVE CHANGE	1
		AV BLOCK							CONSIDER ANTEROLATERAL ISCHEMIA	1
		BORDERLINE ECG							VOLTAGE CRITERIA FOR LVH	1
		BORDERLINE LEFT AXIS DEVIATION							CONSIDER ANTEROSEPTAL INJURY	1
		BORDERLINE RIGHT AXIS DEVIATION							POSSIBLE NON-CONDUCTED PAC	1
		BORDERLINE ST DEPRESSION							CONSIDER INFERIOR INJURY	1
		CONSIDER SUBENDOCARDIAL INJURY							POSSIBLE SEPTAL MYOCARDIAL INFARCTION	1
		CONSIDER ANTERIOR INJURY							CONSIDER INFERIOR ISCHEMIA	1
		CONSIDER ANTERIOR ISCHEMIA							PROBABLE ANTEROSEPTAL MYOCARDIAL INFARCTION	1
		CONSIDER ANTEROLATERAL INJURY							CONSIDER LATERAL INJURY	1
		CONSIDER ANTEROLATERAL ISCHEMIA							PROBABLE SEPTAL MYOCARDIAL INFARCTION	1
		CONSIDER ANTEROSEPTAL INJURY							CONSIDER LATERAL ISCHEMIA	1
		CONSIDER INFERIOR INJURY							PROBABLY RECENT	1
		CONSIDER INFERIOR ISCHEMIA							CONSIDER NORMAL VARIANT	1
		CONSIDER LATERAL INJURY							RIGHT ATRIAL ENLARGEMENT	1
		CONSIDER LATERAL ISCHEMIA							CONSIDER SEPTAL INJURY	1
		CONSIDER NORMAL VARIANT							RIGHT VENTRICULAR HYPERTROPHY	1
		CONSIDER SEPTAL INJURY							..PEDIATRIC ECG INTERPRETATION	1
		CONSIDER SUBENDOCARDIAL INJURY							SA BLOCK	1
		CONSISTENT WITH PULMONARY DISEASE							CONSISTENT WITH PULMONARY DISEASE	1
		COUNTERCLOCKWISE ROTATION							SINUS BRADYCARDIA WITH 2ND DEGREE AV BLOCK	1
		DEXTROCARDIA							COUNTERCLOCKWISE ROTATION	1
		EARLY REPOLARIZATION							SINUS BRADYCARDIA WITH OCCASIONAL SUPRAVENTRICULAR PREMATURE COMPLEXES	1
		ECTOPIC ATRIAL BRADYCARDIA							DEXTROCARDIA	1
		ECTOPIC ATRIAL RHYTHM							SINUS BRADYCARDIA WITH PROLONGED PR INTERVAL WITH OCCASIONAL SUPRAVENTRICULAR PREMATURE COMPLEXES	1
		ECTOPIC ATRIAL RHYTHM WITH FREQUENT VENTRICULAR PREMATURE COMPLEXES IN A BIGEMINAL PATTERN							EARLY REPOLARIZATION	1
		ECTOPIC ATRIAL RHYTHM WITH OCCASIONAL SUPRAVENTRICULAR PREMATURE COMPLEXES							SINUS BRADYCARDIA WITH SINUS ARRHYTHMIA WITH SHORT PR INTERVAL	1
		ECTOPIC ATRIAL RHYTHM WITH OCCASIONAL VENTRICULAR PREMATURE COMPLEXES							ECTOPIC ATRIAL BRADYCARDIA	1
		ECTOPIC ATRIAL RHYTHM WITH PROLONGED PR INTERVAL							SINUS RHYTHM WITH FREQUENT ECTOPIC PREMATURE COMPLEXES IN A BIGEMINAL PATTERN	1
		ECTOPIC ATRIAL RHYTHM WITH SHORT PR INTERVAL							ECTOPIC ATRIAL RHYTHM	1
		ECTOPIC ATRIAL RHYTHM WITH SHORT PR INTERVAL WITH FREQUENT SUPRAVENTRICULAR PREMATURE COMPLEXES							SINUS RHYTHM WITH FREQUENT VENTRICULAR PREMATURE COMPLEXES IN A BIGEMINAL PATTERN	1
		ECTOPIC ATRIAL TACHYCARDIA							ECTOPIC ATRIAL RHYTHM WITH FREQUENT VENTRICULAR PREMATURE COMPLEXES IN A BIGEMINAL PATTERN	1
		ELECTRONIC ATRIAL PACEMAKER							SINUS RHYTHM WITH MARKED SINUS ARRHYTHMIA WITH PROLONGED PR INTERVAL	1
		ELECTRONIC VENTRICULAR PACEMAKER							ECTOPIC ATRIAL RHYTHM WITH OCCASIONAL SUPRAVENTRICULAR PREMATURE COMPLEXES	1
		ELECTRONIC VENTRICULAR PACEMAKER -- CONTOUR ANALYSIS BASED ON INTRINSIC RHYTHM							SINUS RHYTHM WITH OCCASIONAL VENTRICULAR PREMATURE COMPLEXES	1
		FREQUENT VENTRICULAR PREMATURE COMPLEXES							ECTOPIC ATRIAL RHYTHM WITH OCCASIONAL VENTRICULAR PREMATURE COMPLEXES	1
		HIGH VOLTAGE IN LEFT VENTRICAL							SINUS RHYTHM WITH PROLONGED PR INTERVAL WITH FREQUENT SUPRAVENTRICULAR PREMATURE COMPLEXES	1
		INCOMPLETE RIGHT BUNDLE BRANCH BLOCK							ECTOPIC ATRIAL RHYTHM WITH PROLONGED PR INTERVAL	1
		INDETERMINATE AXIS							SINUS RHYTHM WITH PROLONGED PR INTERVAL WITH OCCASIONAL VENTRICULAR PREMATURE COMPLEXES	1
		INDICATING ENLARGED LEFT ATRIUM							ECTOPIC ATRIAL RHYTHM WITH SHORT PR INTERVAL	1
		INTERMITTENT VENTRICULAR PREEXCITATION/WPW							SINUS RHYTHM WITH SHORT PR INTERVAL WITH FREQUENT VENTRICULAR PREMATURE COMPLEXES	1
		INTERPRETATION BASED ON A DEFAULT AGE OF 40 YEARS							ECTOPIC ATRIAL RHYTHM WITH SHORT PR INTERVAL WITH FREQUENT SUPRAVENTRICULAR PREMATURE COMPLEXES	1
		INTRAVENTRICULAR CONDUCTION DELAY							SINUS RHYTHM WITH SHORT PR INTERVAL WITH OCCASIONAL VENTRICULAR PREMATURE COMPLEXES WITH OCCASIONAL	1
		JUNCTIONAL BRADYCARDIA							SINUS TACHYCARDIA	1
		JUNCTIONAL RHYTHM							ABNORMAL ECG	1
		JUNCTIONAL RHYTHM WITH OCCASIONAL SUPRAVENTRICULAR PREMATURE COMPLEXES							SINUS TACHYCARDIA WITH FREQUENT ECTOPIC PREMATURE COMPLEXES	1
		JUNCTIONAL RHYTHM WITH OCCASIONAL VENTRICULAR PREMATURE COMPLEXES							SINUS TACHYCARDIA WITH FREQUENT VENTRICULAR PREMATURE COMPLEXES	1
		JUNCTIONAL TACHYCARDIA							ELECTRONIC ATRIAL PACEMAKER	1
		LEFT ANTERIOR FASCICULAR BLOCK							SINUS TACHYCARDIA WITH OCCASIONAL VENTRICULAR PREMATURE COMPLEXES WITH OCCASIONAL SUPRAVENTRICULAR P	1
		LEFT ATRIAL ENLARGEMENT							ELECTRONIC VENTRICULAR PACEMAKER	1
		LEFT AXIS DEVIATION							SINUS TACHYCARDIA WITH SHORT PR INTERVAL WITH FREQUENT SUPRAVENTRICULAR PREMATURE COMPLEXES	1
		LEFT BUNDLE BRANCH BLOCK							ELECTRONIC VENTRICULAR PACEMAKER -- CONTOUR ANALYSIS BASED ON INTRINSIC RHYTHM	1
		LEFT POSTERIOR FASCICULAR BLOCK							ST DEVIATION AND MODERATE T-WAVE ABNORMALITY	1
		LEFT VENTRICULAR HYPERTROPHY AND ST-T CHANGE							FREQUENT VENTRICULAR PREMATURE COMPLEXES	1
		LOW QRS VOLTAGE							ST-T CHANGE (POSSIBLE CARDIAC ISCHEMIA)	1
		LOW QRS VOLTAGE IN EXTREMITY LEADS							HIGH VOLTAGE IN LEFT VENTRICAL	1
		LOW QRS VOLTAGE IN PRECORDIAL LEADS							SUPRAVENTRICULAR TACHYCARDIA	1
		LOW VOLTAGE (LIMB LEAD)							INCOMPLETE RIGHT BUNDLE BRANCH BLOCK	1
		MARKED LEFT AXIS DEVIATION							TYPE 2 BRUGADA PATTERN (NON-DIAGNOSTIC)	1
		MARKED RIGHT AXIS DEVIATION							INDETERMINATE AXIS	1
		MINIMAL ST DEPRESSION							UNCONFIRMED REPORT	1
		MOBITZ TYPE I (WENCKEBACH)							INDICATING ENLARGED LEFT ATRIUM	1
		MOBITZ TYPE II							WIDEN QRS	1
		MODERATE INTRAVENTRICULAR CONDUCTION DELAY							INFERIOR MYOCARDIAL INFARCTION	1
		MODERATE ST DEPRESSION							POSSIBLE LEFT VENTRICULAR HYPERTROPHY	1
		NO FURTHER INTERPRETATION POSSIBLE							INTERMITTENT VENTRICULAR PREEXCITATION/WPW	1
		NONSPECIFIC ST & T-WAVE ABNORMALITY							POSSIBLE RIGHT ATRIAL ENLARGEMENT	1
		NONSPECIFIC ST ELEVATION							INTERPRETATION BASED ON A DEFAULT AGE OF 40 YEARS	1
		NONSPECIFIC T-WAVE ABNORMALITY							POSSIBLE RIGHT VENTRICULAR HYPERTROPHY	1
		NORMAL ECG							INTRAVENTRICULAR CONDUCTION DELAY	1
		NORMAL RANGE ECG							POSSIBLY ACUTE	1
		OBVIOUS COUNTERCLOCKWISE ROTATION							JUNCTIONAL BRADYCARDIA	1
		OBVIOUS LEFT AXIS DEVIATION							PROBABLE ANTEROLATERAL MYOCARDIAL INFARCTION	1
		OBVIOUS SINUS RHYTHM WITH SINUS ARRHYTHMIA							JUNCTIONAL RHYTHM	1
		OCCASIONAL ATRIAL PREMATURE COMPLEXES							PROBABLE INFERIOR MYOCARDIAL INFARCTION	1
		OCCASIONAL VENTRICULAR PREMATURE COMPLEXES							JUNCTIONAL RHYTHM WITH OCCASIONAL SUPRAVENTRICULAR PREMATURE COMPLEXES	1
		OF INDETERMINATE AGE WITH POSTERIOR EXTENSION [PROMINENT R WAVE IN V1/V2]							PROBABLE RIGHT VENTRICULAR HYPERTROPHY	1
		OF INDETERMINATE AGE							JUNCTIONAL RHYTHM WITH OCCASIONAL VENTRICULAR PREMATURE COMPLEXES	1
		OR EARLY REPOLARIZATION							PROBABLY EARLY REPOLARIZATION	1
		OR NORMAL VARIANT							JUNCTIONAL ST DEPRESSION	1
		OR SINUS PAUSE							PROBABLY OLD WITH POSTERIOR EXTENSION [PROMINENT R WAVE IN V1/V2]	1
		PATTERN CONSISTENT WITH PULMONARY DISEASE							JUNCTIONAL TACHYCARDIA	1
		PERICARDITIS							PROLONGED QT INTERVAL	1
		POSSIBLE ABNORMAL ECG							LATERAL MYOCARDIAL INFARCTION	1
		POSSIBLE ATRIAL FLUTTER							QTs DELAYED	1
		POSSIBLE INTRA-VENTRICULAR BLOCK							LEFT ANTERIOR FASCICULAR BLOCK	1
		POSSIBLE LEFT ATRIAL ENLARGEMENT							RIGHT AXIS DEVIATION	1
		POSSIBLE LEFT VENTRICULAR HYPERTROPHY							LEFT ATRIAL ENLARGEMENT	1
		POSSIBLE NON-CONDUCTED PAC							RIGHT BUNDLE BRANCH BLOCK AND POSSIBLE RIGHT VENTRICULAR HYPERTROPHY	1
		POSSIBLE RIGHT ATRIAL ENLARGEMENT							LEFT AXIS DEVIATION	1
		POSSIBLE RIGHT VENTRICULAR CONDUCTION DELAY							RIGHT VENTRICULAR HYPERTROPHY AND ST-T CHANGE	1
		POSSIBLE RIGHT VENTRICULAR HYPERTROPHY							LEFT BUNDLE BRANCH BLOCK	1
		POSSIBLY ACUTE							S1-S2-S3 PATTERN	1
		PROBABLE RIGHT VENTRICULAR HYPERTROPHY							LEFT POSTERIOR FASCICULAR BLOCK	1
		PROBABLY EARLY REPOLARIZATION							SEPTAL MYOCARDIAL INFARCTION	1
		PROBABLY OLD WITH POSTERIOR EXTENSION [PROMINENT R WAVE IN V1/V2]							LEFT VENTRICULAR HYPERTROPHY AND ST-T CHANGE	1
		PROBABLY OLD							SINUS BRADYCARDIA	1
		PROBABLY RECENT							LOW QRS VOLTAGE	1
		PROLONGED QT INTERVAL							SINUS BRADYCARDIA WITH FREQUENT SUPRAVENTRICULAR PREMATURE COMPLEXES	1
		QTc SHORTEN							LOW QRS VOLTAGE IN EXTREMITY LEADS	1
		QTs DELAYED							SINUS BRADYCARDIA WITH OCCASIONAL ECTOPIC PREMATURE COMPLEXES	1
		RIGHT ATRIAL ENLARGEMENT							LOW QRS VOLTAGE IN PRECORDIAL LEADS	1
		RIGHT AXIS DEVIATION							SINUS BRADYCARDIA WITH OCCASIONAL VENTRICULAR PREMATURE COMPLEXES	1
		RIGHT BUNDLE BRANCH BLOCK							LOW VOLTAGE (LIMB LEAD)	1
		RIGHT BUNDLE BRANCH BLOCK AND POSSIBLE RIGHT VENTRICULAR HYPERTROPHY							SINUS BRADYCARDIA WITH PROLONGED PR INTERVAL	1
		RIGHT VENTRICULAR HYPERTROPHY							MARKED LEFT AXIS DEVIATION	1
		RIGHT VENTRICULAR HYPERTROPHY AND ST-T CHANGE							SINUS BRADYCARDIA WITH SHORT PR INTERVAL	1
		RVH							MARKED RIGHT AXIS DEVIATION	1
		SA BLOCK							SINUS BRADYCARDIA WITH SINUS ARRHYTHMIA WITH PROLONGED PR INTERVAL	1
		SHORTEN PR INTERVAL							MARKED ST DEPRESSION	1
		SINUS BRADYCARDIA							SINUS RHYTHM	1
		SINUS BRADYCARDIA WITH FREQUENT SUPRAVENTRICULAR PREMATURE COMPLEXES							MARKED ST ELEVATION	1
		SINUS BRADYCARDIA WITH MARKED SINUS ARRHYTHMIA							SINUS RHYTHM WITH FREQUENT ECTOPIC PREMATURE COMPLEXES	1
		SINUS BRADYCARDIA WITH OCCASIONAL ECTOPIC PREMATURE COMPLEXES							MARKED T-WAVE ABNORMALITY	1
		SINUS BRADYCARDIA WITH OCCASIONAL SUPRAVENTRICULAR PREMATURE COMPLEXES							SINUS RHYTHM WITH FREQUENT SUPRAVENTRICULAR PREMATURE COMPLEXES	1
		SINUS BRADYCARDIA WITH OCCASIONAL VENTRICULAR PREMATURE COMPLEXES							MINIMAL ST DEPRESSION	1
		SINUS BRADYCARDIA WITH OCCASIONAL VENTRICULAR PREMATURE COMPLEXES WITH FREQUENT SUPRAVENTRICULAR PRE							SINUS RHYTHM WITH FREQUENT VENTRICULAR PREMATURE COMPLEXES	1
		SINUS BRADYCARDIA WITH PROLONGED PR INTERVAL							MINIMAL VOLTAGE CRITERIA FOR LVH	1
		SINUS BRADYCARDIA WITH PROLONGED PR INTERVAL WITH OCCASIONAL SUPRAVENTRICULAR PREMATURE COMPLEXES							SINUS RHYTHM WITH HIGH GRADE AV BLOCK	1
		SINUS BRADYCARDIA WITH SHORT PR INTERVAL							MOBITZ TYPE I (WENCKEBACH)	1
		SINUS BRADYCARDIA WITH SINUS ARRHYTHMIA							SINUS RHYTHM WITH MARKED SINUS ARRHYTHMIA	1
		SINUS BRADYCARDIA WITH SINUS ARRHYTHMIA WITH PROLONGED PR INTERVAL							MOBITZ TYPE II	1
		SINUS BRADYCARDIA WITH SINUS ARRHYTHMIA WITH SHORT PR INTERVAL							SINUS RHYTHM WITH MARKED SINUS ARRHYTHMIA WITH SHORT PR INTERVAL	1
		SINUS RHYTHM							MODERATE INTRAVENTRICULAR CONDUCTION DELAY	1
		SINUS RHYTHM WITH FREQUENT ECTOPIC PREMATURE COMPLEXES							SINUS RHYTHM WITH OCCASIONAL SUPRAVENTRICULAR PREMATURE COMPLEXES	1
		SINUS RHYTHM WITH FREQUENT ECTOPIC PREMATURE COMPLEXES IN A BIGEMINAL PATTERN							MODERATE ST DEPRESSION	1
		SINUS RHYTHM WITH FREQUENT SUPRAVENTRICULAR PREMATURE COMPLEXES							SINUS RHYTHM WITH OCCASIONAL VENTRICULAR PREMATURE COMPLEXES WITH FREQUENT SUPRAVENTRICULAR PREMATUR	1
		SINUS RHYTHM WITH FREQUENT SUPRAVENTRICULAR PREMATURE COMPLEXES IN A BIGEMINAL PATTERN							MODERATE T-WAVE ABNORMALITY	1
		SINUS RHYTHM WITH FREQUENT VENTRICULAR PREMATURE COMPLEXES							SINUS RHYTHM WITH PROLONGED PR INTERVAL	1
		SINUS RHYTHM WITH FREQUENT VENTRICULAR PREMATURE COMPLEXES IN A BIGEMINAL PATTERN							MODERATE VOLTAGE CRITERIA FOR LVH	1
		SINUS RHYTHM WITH HIGH GRADE AV BLOCK							SINUS RHYTHM WITH PROLONGED PR INTERVAL WITH FREQUENT VENTRICULAR PREMATURE COMPLEXES	1
		SINUS RHYTHM WITH MARKED SINUS ARRHYTHMIA							NEGATIVE PV1	1
		SINUS RHYTHM WITH MARKED SINUS ARRHYTHMIA WITH PROLONGED PR INTERVAL							SINUS RHYTHM WITH PROLONGED PR INTERVAL WITH OCCASIONAL SUPRAVENTRICULAR PREMATURE COMPLEXES	1
		SINUS RHYTHM WITH MARKED SINUS ARRHYTHMIA WITH SHORT PR INTERVAL							NO FURTHER INTERPRETATION POSSIBLE	1
		SINUS RHYTHM WITH OCCASIONAL ECTOPIC PREMATURE COMPLEXES							SINUS RHYTHM WITH PROLONGED PR INTERVAL WITH OCCASIONAL VENTRICULAR PREMATURE COMPLEXES WITH OCCASIO	1
		SINUS RHYTHM WITH OCCASIONAL SUPRAVENTRICULAR PREMATURE COMPLEXES							NONSPECIFIC ST & T-WAVE ABNORMALITY	1
		SINUS RHYTHM WITH OCCASIONAL VENTRICULAR PREMATURE COMPLEXES							SINUS RHYTHM WITH SHORT PR INTERVAL WITH FREQUENT SUPRAVENTRICULAR PREMATURE COMPLEXES	1
		SINUS RHYTHM WITH OCCASIONAL VENTRICULAR PREMATURE COMPLEXES WITH FREQUENT SUPRAVENTRICULAR PREMATUR							NONSPECIFIC ST ELEVATION	1
		SINUS RHYTHM WITH OCCASIONAL VENTRICULAR PREMATURE COMPLEXES WITH OCCASIONAL SUPRAVENTRICULAR PREMAT							SINUS RHYTHM WITH SHORT PR INTERVAL WITH OCCASIONAL ECTOPIC PREMATURE COMPLEXES	1
		SINUS RHYTHM WITH PROLONGED PR INTERVAL							NONSPECIFIC T-WAVE ABNORMALITY	1
		SINUS RHYTHM WITH PROLONGED PR INTERVAL WITH FREQUENT SUPRAVENTRICULAR PREMATURE COMPLEXES							SINUS RHYTHM WITH SHORT PR INTERVAL WITH OCCASIONAL VENTRICULAR PREMATURE COMPLEXES	1
		SINUS RHYTHM WITH PROLONGED PR INTERVAL WITH FREQUENT VENTRICULAR PREMATURE COMPLEXES							NORMAL ECG	1
		SINUS RHYTHM WITH PROLONGED PR INTERVAL WITH FREQUENT VENTRICULAR PREMATURE COMPLEXES IN A BIGEMINAL							SINUS RHYTHM WITH SINUS ARRHYTHMIA	1
		SINUS RHYTHM WITH PROLONGED PR INTERVAL WITH OCCASIONAL SUPRAVENTRICULAR PREMATURE COMPLEXES							NORMAL RANGE ECG	1
		SINUS RHYTHM WITH PROLONGED PR INTERVAL WITH OCCASIONAL VENTRICULAR PREMATURE COMPLEXES							SINUS RHYTHM WITH SINUS ARRHYTHMIA WITH SHORT PR INTERVAL	1
		SINUS RHYTHM WITH PROLONGED PR INTERVAL WITH OCCASIONAL VENTRICULAR PREMATURE COMPLEXES WITH OCCASIO							OBVIOUS COUNTERCLOCKWISE ROTATION	1
		SINUS RHYTHM WITH SHORT PR INTERVAL							SINUS TACHYCARDIA WITH 2ND DEGREE AV BLOCK	1
		SINUS RHYTHM WITH SHORT PR INTERVAL WITH FREQUENT SUPRAVENTRICULAR PREMATURE COMPLEXES							OBVIOUS LEFT AXIS DEVIATION	1
		SINUS RHYTHM WITH SHORT PR INTERVAL WITH FREQUENT VENTRICULAR PREMATURE COMPLEXES							SINUS TACHYCARDIA WITH FREQUENT SUPRAVENTRICULAR PREMATURE COMPLEXES	1
		SINUS RHYTHM WITH SHORT PR INTERVAL WITH OCCASIONAL ECTOPIC PREMATURE COMPLEXES							OBVIOUS SINUS RHYTHM WITH SINUS ARRHYTHMIA	1
		SINUS RHYTHM WITH SHORT PR INTERVAL WITH OCCASIONAL SUPRAVENTRICULAR PREMATURE COMPLEXES							SINUS TACHYCARDIA WITH OCCASIONAL ECTOPIC PREMATURE COMPLEXES	1
		SINUS RHYTHM WITH SHORT PR INTERVAL WITH OCCASIONAL VENTRICULAR PREMATURE COMPLEXES							OCCASIONAL ATRIAL PREMATURE COMPLEXES	1
		SINUS RHYTHM WITH SHORT PR INTERVAL WITH OCCASIONAL VENTRICULAR PREMATURE COMPLEXES WITH OCCASIONAL							SINUS TACHYCARDIA WITH OCCASIONAL VENTRICULAR PREMATURE COMPLEXES	1
		SINUS RHYTHM WITH SINUS ARRHYTHMIA							OCCASIONAL VENTRICULAR PREMATURE COMPLEXES	1
		SINUS RHYTHM WITH SINUS ARRHYTHMIA WITH PROLONGED PR INTERVAL							SINUS TACHYCARDIA WITH PROLONGED PR INTERVAL	1
		SINUS RHYTHM WITH SINUS ARRHYTHMIA WITH SHORT PR INTERVAL							OF INDETERMINATE AGE	1
		SINUS TACHYCARDIA							SINUS TACHYCARDIA WITH SHORT PR INTERVAL	1
		SINUS TACHYCARDIA WITH FREQUENT ECTOPIC PREMATURE COMPLEXES							OF INDETERMINATE AGE WITH POSTERIOR EXTENSION [PROMINENT R WAVE IN V1/V2]	1
		SINUS TACHYCARDIA WITH FREQUENT SUPRAVENTRICULAR PREMATURE COMPLEXES							SINUS TACHYCARDIA WITH SHORT PR INTERVAL WITH OCCASIONAL SUPRAVENTRICULAR PREMATURE COMPLEXES	1
		SINUS TACHYCARDIA WITH FREQUENT VENTRICULAR PREMATURE COMPLEXES							OR EARLY REPOLARIZATION	1
		SINUS TACHYCARDIA WITH OCCASIONAL ECTOPIC PREMATURE COMPLEXES							ST DEVIATION AND MARKED T-WAVE ABNORMALITY	1
		SINUS TACHYCARDIA WITH OCCASIONAL SUPRAVENTRICULAR PREMATURE COMPLEXES							OR NORMAL VARIANT	1
		SINUS TACHYCARDIA WITH OCCASIONAL VENTRICULAR PREMATURE COMPLEXES							ST ELEVATION	1
		SINUS TACHYCARDIA WITH OCCASIONAL VENTRICULAR PREMATURE COMPLEXES WITH OCCASIONAL SUPRAVENTRICULAR P							OR SINUS PAUSE	1
		SINUS TACHYCARDIA WITH PROLONGED PR INTERVAL							ST-T CHANGE (BORDERLINE)	1
		SINUS TACHYCARDIA WITH PROLONGED PR INTERVAL WITH OCCASIONAL SUPRAVENTRICULAR PREMATURE COMPLEXES							PATTERN CONSISTENT WITH PULMONARY DISEASE	1
		SINUS TACHYCARDIA WITH SHORT PR INTERVAL							SUGGESTS HYPERKALEMIA	1
		SINUS TACHYCARDIA WITH SHORT PR INTERVAL WITH FREQUENT SUPRAVENTRICULAR PREMATURE COMPLEXES							PERICARDITIS	1
		SINUS TACHYCARDIA WITH SHORT PR INTERVAL WITH OCCASIONAL SUPRAVENTRICULAR PREMATURE COMPLEXES							SUPRAVENTRICULAR RHYTHM	1
		ST-T CHANGE (BORDERLINE)							POSSIBLE ABNORMAL ECG	1
		ST-T CHANGE (POSSIBLE CARDIAC ISCHEMIA)							TALL T-WAVES	1
		SUGGESTS HYPERKALEMIA							POSSIBLE ANTERIOR MYOCARDIAL INFARCTION	1
		SUPRAVENTRICULAR BRADYCARDIA							T-WAVE CHANGE 9LOW AND FLAT)	1
		SUPRAVENTRICULAR RHYTHM							POSSIBLE ANTEROLATERAL MYOCARDIAL INFARCTION	1
		SUPRAVENTRICULAR TACHYCARDIA							TYPE 3 BRUGADA PATTERN (NON-DIAGNOSTIC)	1
		T-WAVE CHANGE							POSSIBLE ANTEROSEPTAL MYOCARDIAL INFARCTION	1
		T-WAVE CHANGE 9LOW AND FLAT)							UNCERTAIN REGULAR RHYTHM	1
		TYPE 2 BRUGADA PATTERN (NON-DIAGNOSTIC)							POSSIBLE ATRIAL FLUTTER	1
		TYPE 3 BRUGADA PATTERN (NON-DIAGNOSTIC)							VENTRICULAR PREEXCITATION/WPW	1
		UNCERTAIN IRREGULAR RHYTHM							POSSIBLE INFERIOR MYOCARDIAL INFARCTION	1
		UNCERTAIN REGULAR RHYTHM							WARNING: DATA QUALITY MAY AFFECT INTERPRETATION	1
		UNCONFIRMED REPORT							POSSIBLE INTRA-VENTRICULAR BLOCK	1
		VENTRICULAR PREEXCITATION/WPW							***ACUTE MI***	1
		VOLTAGE CRITERIA FOR LVH							POSSIBLE LATERAL MYOCARDIAL INFARCTION	1
		WARNING: DATA QUALITY MAY AFFECT INTERPRETATION							Grand Total	240

## Sheet: iain
IN NEW LIST?	Obs	description	Comments	Phenotype_1	Phenotype_2	Condition may increase risk of AF
	1							unclassifiable
	2	"ANTERIOR MYOCARDIAL INFARCTION		Ischaemic - Definite				normal
	3	"ANTEROLATERAL MYOCARDIAL INFARCTION		Ischaemic - Definite				definite ischaemic
	4	"ANTEROSEPTAL MYOCARDIAL INFARCTION		Ischaemic - Definite				probable ischaemic
	5	"ECTOPIC ATRIAL TACHYCARDIA		Arrhythmia - Tachycardia				possible ischaemic
	6	"INFERIOR MYOCARDIAL INFARCTION		Ischaemic - Definite				definite arrhythmic
	7	"JUNCTIONAL ST DEPRESSION		Ischaemic - Probable				probable arrhythmic
	8	"LATERAL MYOCARDIAL INFARCTION		Ischaemic - Definite				possible arrhythmic
	9	"MARKED ST DEPRESSION		Ischaemic - Definite				definite hypertrophic
	10	"MARKED ST ELEVATION		Ischaemic - Definite				probable hypertrophic
	11	"MARKED T-WAVE ABNORMALITY		Ischaemic - Definite				possible hypertrophic
	12	"MINIMAL VOLTAGE CRITERIA FOR LVH		LV Hypertrophy				other pathology
	13	"MODERATE T-WAVE ABNORMALITY		Ischaemic - Probable
	14	"MODERATE VOLTAGE CRITERIA FOR LVH		LV Hypertrophy
	15	"NEGATIVE PV1		Ischaemic - Possible
	16	"POSSIBLE ANTERIOR MYOCARDIAL INFARCTION		Ischaemic - Possible
	17	"POSSIBLE ANTEROLATERAL MYOCARDIAL INFARCTION		Ischaemic - Possible
	18	"POSSIBLE ANTEROSEPTAL MYOCARDIAL INFARCTION		Ischaemic - Possible
	19	"POSSIBLE INFERIOR MYOCARDIAL INFARCTION		Ischaemic - Possible
	20	"POSSIBLE LATERAL MYOCARDIAL INFARCTION		Ischaemic - Possible
	21	"POSSIBLE SEPTAL MYOCARDIAL INFARCTION		Ischaemic - Possible
	22	"PROBABLE ANTERIOR MYOCARDIAL INFARCTION		Ischaemic - Probable
	23	"PROBABLE ANTEROLATERAL MYOCARDIAL INFARCTION		Ischaemic - Probable
	24	"PROBABLE ANTEROSEPTAL MYOCARDIAL INFARCTION		Ischaemic - Probable
	25	"PROBABLE INFERIOR MYOCARDIAL INFARCTION		Ischaemic - Probable
	26	"PROBABLE LATERAL MYOCARDIAL INFARCTION		Ischaemic - Probable
	27	"PROBABLE SEPTAL MYOCARDIAL INFARCTION		Ischaemic - Probable
	28	"S1-S2-S3 PATTERN	Can just be normal, depends on clinical information	Other pathology
	29	"SEPTAL MYOCARDIAL INFARCTION		Ischaemic - Definite
	30	"SINUS BRADYCARDIA WITH 2ND DEGREE AV BLOCK		Arrhythmia - Bradycardia/Heart block
	31	"SINUS RHYTHM WITH 2ND DEGREE AV BLOCK		Arrhythmia - Bradycardia/Heart block
	32	"SINUS RHYTHM WITH MARKED RHYTHM IRREGULARITY	Could be considered normal	Arrhythmia - Other arrhythmia/pro-arrhythmic condition
	33	"SINUS TACHYCARDIA WITH 2ND DEGREE AV BLOCK		Arrhythmia - Bradycardia/Heart block
	34	"ST DEPRESSION		Ischaemia - Possible
	35	"ST DEVIATION AND MARKED T-WAVE ABNORMALITY		Ischaemia - Probable
	36	"ST DEVIATION AND MODERATE T-WAVE ABNORMALITY		Ischaemia - Possible
Y	37	"ST ELEVATION		Ischaemia - Probable
	38	"ST ELEVATION CONSISTENT WITH INJURY		Ischaemia - Probable
x	39	"TALL T-WAVES		Unclassifiable
	40	"WIDEN QRS		Other pathology
	41	***ACUTE MI***		Ischaemic - Definite
	42	..PEDIATRIC ECG INTERPRETATION		Unclassifiable
	43	ABNORMAL ECG		Unclassifiable
	44	ABNORMAL QRS-T ANGLE		Other pathology
	45	ABNORMAL RHYTHM ECG		Arrhythmia - Other arrhythmia/pro-arrhythmic condition
	46	ABNORMAL RISEN R WAVE		Unclassifiable
	47	ARM LEADS REVERSED		Unclassifiable
	48	ATRIAL FIBRILLATION		Arrhythmia - Atrial Fibrillation/Flutter
	49	ATRIAL FIBRILLATION (TACHYCARDIA)		Arrhythmia - Atrial Fibrillation/Flutter
	50	ATRIAL FIBRILLATION WITH ABERRANT CONDUCTION OR VENTRICULAR PREMATURE COMPLEXES		Arrhythmia - Atrial Fibrillation/Flutter	Arrhythmia - Other arrhythmia/pro-arrhythmic condition
	51	ATRIAL FIBRILLATION WITH RAPID VENTRICULAR RESPONSE		Arrhythmia - Atrial Fibrillation/Flutter
	52	ATRIAL FIBRILLATION WITH RAPID VENTRICULAR RESPONSE WITH ABERRANT CONDUCTION OR VENTRICULAR PREMATUR	cut off	Arrhythmia - Atrial Fibrillation/Flutter
	53	ATRIAL FIBRILLATION WITH SLOW VENTRICULAR RESPONSE		Arrhythmia - Atrial Fibrillation/Flutter
	54	ATRIAL FLUTTER/TACHYCARDIA		Arrhythmia - Atrial Fibrillation/Flutter
	55	ATRIAL FLUTTER/TACHYCARDIA WITH RAPID VENTRICULAR RESPONSE		Arrhythmia - Atrial Fibrillation/Flutter
	56	ATRIAL FLUTTER/TACHYCARDIA WITH SLOW VENTRICULAR RESPONSE WITH ABERRANT CONDUCTION OR VENTRICULAR PR	cut off	Arrhythmia - Atrial Fibrillation/Flutter
	57	ATYPICAL ECG		Unclassifiable
	58	AV BLOCK		Arrhythmia - Bradycardia/Heart block
	59	BORDERLINE ECG		Unclassifiable
	60	BORDERLINE LEFT AXIS DEVIATION		Other pathology
	61	BORDERLINE RIGHT AXIS DEVIATION		Other pathology
	62	BORDERLINE ST DEPRESSION		Ischaemia - Possible
	63	CONSIDER SUBENDOCARDIAL INJURY"		Ischaemia - Possible
Y	64	CONSIDER ANTERIOR INJURY"		Ischaemia - Possible
	65	CONSIDER ANTERIOR ISCHEMIA"		Ischaemia - Possible
	66	CONSIDER ANTEROLATERAL INJURY"		Ischaemia - Possible
	67	CONSIDER ANTEROLATERAL ISCHEMIA"		Ischaemia - Possible
	68	CONSIDER ANTEROSEPTAL INJURY"		Ischaemia - Possible
	69	CONSIDER INFERIOR INJURY"		Ischaemia - Possible
	70	CONSIDER INFERIOR ISCHEMIA"		Ischaemia - Possible
	71	CONSIDER LATERAL INJURY"		Ischaemia - Possible
	72	CONSIDER LATERAL ISCHEMIA"		Ischaemia - Possible
	73	CONSIDER NORMAL VARIANT"		Normal/Normal Variant
	74	CONSIDER SEPTAL INJURY"		Ischaemia - Possible
	75	CONSIDER SUBENDOCARDIAL INJURY"		Ischaemia - Possible
	76	CONSISTENT WITH PULMONARY DISEASE	think this should be 'other pathology'	Other pathology
	77	COUNTERCLOCKWISE ROTATION		Other pathology
	78	DEXTROCARDIA		Other pathology
	79	EARLY REPOLARIZATION		Normal/Normal Variant
	80	ECTOPIC ATRIAL BRADYCARDIA		Arrhythmia - Bradycardia/Heart block
	81	ECTOPIC ATRIAL RHYTHM		Arrhythmia - Other arrhythmia/pro-arrhythmic condition
	82	ECTOPIC ATRIAL RHYTHM WITH FREQUENT VENTRICULAR PREMATURE COMPLEXES IN A BIGEMINAL PATTERN		Arrhythmia - Other arrhythmia/pro-arrhythmic condition
	83	ECTOPIC ATRIAL RHYTHM WITH OCCASIONAL SUPRAVENTRICULAR PREMATURE COMPLEXES		Arrhythmia - Other arrhythmia/pro-arrhythmic condition
	84	ECTOPIC ATRIAL RHYTHM WITH OCCASIONAL VENTRICULAR PREMATURE COMPLEXES		Arrhythmia - Other arrhythmia/pro-arrhythmic condition
	85	ECTOPIC ATRIAL RHYTHM WITH PROLONGED PR INTERVAL		Arrhythmia - Other arrhythmia/pro-arrhythmic condition	Arrhythmia - Bradycardia/Heart block
	86	ECTOPIC ATRIAL RHYTHM WITH SHORT PR INTERVAL		Arrhythmia - Other arrhythmia/pro-arrhythmic condition
	87	ECTOPIC ATRIAL RHYTHM WITH SHORT PR INTERVAL WITH FREQUENT SUPRAVENTRICULAR PREMATURE COMPLEXES		Arrhythmia - Other arrhythmia/pro-arrhythmic condition
	88	ECTOPIC ATRIAL TACHYCARDIA		Arrhythmia - Tachycardia
	89	ELECTRONIC ATRIAL PACEMAKER	This isn't an arrhythmia really. However, you could classify as such given that it represents an underlying arrhythmic issue	Arrhythmia - Bradycardia/Heart block
	90	ELECTRONIC VENTRICULAR PACEMAKER	This isn't an arrhythmia really. However, you could classify as such given that it represents an underlying arrhythmic issue	Arrhythmia - Bradycardia/Heart block
	91	ELECTRONIC VENTRICULAR PACEMAKER -- CONTOUR ANALYSIS BASED ON INTRINSIC RHYTHM	This isn't an arrhythmia really. However, you could classify as such given that it represents an underlying arrhythmic issue	Arrhythmia - Bradycardia/Heart block
	92	FREQUENT VENTRICULAR PREMATURE COMPLEXES		Arrhythmia - Other arrhythmia/pro-arrhythmic condition
	93	HIGH VOLTAGE IN LEFT VENTRICAL		LV Hypertrophy
	94	INCOMPLETE RIGHT BUNDLE BRANCH BLOCK		Other pathology
	95	INDETERMINATE AXIS		Other pathology
	96	INDICATING ENLARGED LEFT ATRIUM"		Other pathology		Pro-AF Condition
	97	INTERMITTENT VENTRICULAR PREEXCITATION/WPW		Arrhythmia - Other arrhythmia/pro-arrhythmic condition
	98	INTERPRETATION BASED ON A DEFAULT AGE OF 40 YEARS		Unclassifiable
	99	INTRAVENTRICULAR CONDUCTION DELAY		Other pathology
	100	JUNCTIONAL BRADYCARDIA		Arrhythmia - Bradycardia/Heart block
	101	JUNCTIONAL RHYTHM		Arrhythmia - Bradycardia/Heart block
	102	JUNCTIONAL RHYTHM WITH OCCASIONAL SUPRAVENTRICULAR PREMATURE COMPLEXES		Arrhythmia - Bradycardia/Heart block	Arrhythmia - Other arrhythmia/pro-arrhythmic condition
	103	JUNCTIONAL RHYTHM WITH OCCASIONAL VENTRICULAR PREMATURE COMPLEXES		Arrhythmia - Bradycardia/Heart block	Arrhythmia - Other arrhythmia/pro-arrhythmic condition
	104	JUNCTIONAL TACHYCARDIA		Arrhythmia - Tachycardia
	105	LEFT ANTERIOR FASCICULAR BLOCK		Other pathology
	106	LEFT ATRIAL ENLARGEMENT	doesn't represent hypertrophy	Other pathology		Pro-AF Condition
	107	LEFT AXIS DEVIATION		Other pathology
	108	LEFT BUNDLE BRANCH BLOCK		Other pathology
	109	LEFT POSTERIOR FASCICULAR BLOCK	doesn't represent ischaemia	Other pathology
	110	LEFT VENTRICULAR HYPERTROPHY AND ST-T CHANGE		LV Hypertrophy
	111	LOW QRS VOLTAGE		Other pathology
	112	LOW QRS VOLTAGE IN EXTREMITY LEADS		Other pathology
	113	LOW QRS VOLTAGE IN PRECORDIAL LEADS		Other pathology
	114	LOW VOLTAGE (LIMB LEAD)		Other pathology
	115	MARKED LEFT AXIS DEVIATION		Other pathology
	116	MARKED RIGHT AXIS DEVIATION		Other pathology
	117	MINIMAL ST DEPRESSION		Ischaemia - Possible
	118	MOBITZ TYPE I (WENCKEBACH)"	This should be arrhythmia (if including bradycardias)	Arrhythmia - Bradycardia/Heart block
	119	MOBITZ TYPE II"	This should be arrhythmia (if including bradycardias)	Arrhythmia - Bradycardia/Heart block
	120	MODERATE INTRAVENTRICULAR CONDUCTION DELAY		Other pathology
	121	MODERATE ST DEPRESSION		Ischaemia - Probable
	122	NO FURTHER INTERPRETATION POSSIBLE		Unclassifiable
	123	NONSPECIFIC ST & T-WAVE ABNORMALITY		Ischaemia - Possible
	124	NONSPECIFIC ST ELEVATION		Ischaemia - Possible
	125	NONSPECIFIC T-WAVE ABNORMALITY		Ischaemia - Possible
	126	NORMAL ECG		Normal/Normal Variant
	127	NORMAL RANGE ECG		Normal/Normal Variant
	128	OBVIOUS COUNTERCLOCKWISE ROTATION		Other pathology
	129	OBVIOUS LEFT AXIS DEVIATION		Other pathology
	130	OBVIOUS SINUS RHYTHM WITH SINUS ARRHYTHMIA	This is a normal variant	Normal/Normal Variant
	131	OCCASIONAL ATRIAL PREMATURE COMPLEXES		Arrhythmia - Other arrhythmia/pro-arrhythmic condition
	132	OCCASIONAL VENTRICULAR PREMATURE COMPLEXES		Arrhythmia - Other arrhythmia/pro-arrhythmic condition
	133	OF INDETERMINATE AGE WITH POSTERIOR EXTENSION [PROMINENT R WAVE IN V1/V2]"	normal	Normal/Normal Variant
	134	OF INDETERMINATE AGE"	normal	Normal/Normal Variant
	135	OR EARLY REPOLARIZATION"		Normal/Normal Variant
	136	OR NORMAL VARIANT"		Normal/Normal Variant
	137	OR SINUS PAUSE"		Arrhythmia - Bradycardia/Heart block
	138	PATTERN CONSISTENT WITH PULMONARY DISEASE		Other pathology
	139	PERICARDITIS		Other pathology
	140	POSSIBLE ABNORMAL ECG		Unclassifiable
	141	POSSIBLE ATRIAL FLUTTER"		Arrhythmia - Atrial Fibrillation/Flutter
	142	POSSIBLE INTRA-VENTRICULAR BLOCK"		Other pathology
	143	POSSIBLE LEFT ATRIAL ENLARGEMENT	other pathology	Other pathology		Pro-AF Condition
	144	POSSIBLE LEFT VENTRICULAR HYPERTROPHY		Other pathology		Pro-AF Condition	Not pro-AF
	145	POSSIBLE NON-CONDUCTED PAC		Arrhythmia - Other arrhythmia/pro-arrhythmic condition
	146	POSSIBLE RIGHT ATRIAL ENLARGEMENT	other pathology	Other pathology		Pro-AF Condition
	147	POSSIBLE RIGHT VENTRICULAR CONDUCTION DELAY		Other pathology
	148	POSSIBLE RIGHT VENTRICULAR HYPERTROPHY		Other pathology
	149	POSSIBLY ACUTE"		Unclassifiable
	150	PROBABLE RIGHT VENTRICULAR HYPERTROPHY		Other pathology
	151	PROBABLY EARLY REPOLARIZATION"		Normal/Normal Variant
	152	PROBABLY OLD WITH POSTERIOR EXTENSION [PROMINENT R WAVE IN V1/V2]"		Unclassifiable
	153	PROBABLY OLD"		Unclassifiable
	154	PROBABLY RECENT"		Unclassifiable
	155	PROLONGED QT INTERVAL	not actually arrhythmic, just pro-arrhythmic	Arrhythmia - Other arrhythmia/pro-arrhythmic condition
	156	QTc SHORTEN	not actually arrhythmic, just pro-arrhythmic	Arrhythmia - Other arrhythmia/pro-arrhythmic condition
	157	QTs DELAYED	not actually arrhythmic, just pro-arrhythmic	Arrhythmia - Other arrhythmia/pro-arrhythmic condition
	158	RIGHT ATRIAL ENLARGEMENT	other pathology	Other pathology		Pro-AF Condition
	159	RIGHT AXIS DEVIATION		Other pathology
	160	RIGHT BUNDLE BRANCH BLOCK		Other pathology
	161	RIGHT BUNDLE BRANCH BLOCK AND POSSIBLE RIGHT VENTRICULAR HYPERTROPHY		Other pathology
	162	RIGHT VENTRICULAR HYPERTROPHY		Other pathology
	163	RIGHT VENTRICULAR HYPERTROPHY AND ST-T CHANGE		Other pathology
	164	RVH		Other pathology
	165	SA BLOCK		Arrhythmia - Bradycardia/Heart block
	166	SHORTEN PR INTERVAL	in itself, not arrhythmic	Arrhythmia - Other arrhythmia/pro-arrhythmic condition
	167	SINUS BRADYCARDIA		Arrhythmia - Bradycardia/Heart block
	168	SINUS BRADYCARDIA WITH FREQUENT SUPRAVENTRICULAR PREMATURE COMPLEXES		Arrhythmia - Bradycardia/Heart block	Arrhythmia - Other arrhythmia/pro-arrhythmic condition
	169	SINUS BRADYCARDIA WITH MARKED SINUS ARRHYTHMIA		Arrhythmia - Bradycardia/Heart block
	170	SINUS BRADYCARDIA WITH OCCASIONAL ECTOPIC PREMATURE COMPLEXES		Arrhythmia - Bradycardia/Heart block	Arrhythmia - Other arrhythmia/pro-arrhythmic condition
	171	SINUS BRADYCARDIA WITH OCCASIONAL SUPRAVENTRICULAR PREMATURE COMPLEXES		Arrhythmia - Bradycardia/Heart block	Arrhythmia - Other arrhythmia/pro-arrhythmic condition
	172	SINUS BRADYCARDIA WITH OCCASIONAL VENTRICULAR PREMATURE COMPLEXES		Arrhythmia - Bradycardia/Heart block	Arrhythmia - Other arrhythmia/pro-arrhythmic condition
	173	SINUS BRADYCARDIA WITH OCCASIONAL VENTRICULAR PREMATURE COMPLEXES WITH FREQUENT SUPRAVENTRICULAR PRE		Arrhythmia - Bradycardia/Heart block	Arrhythmia - Other arrhythmia/pro-arrhythmic condition
	174	SINUS BRADYCARDIA WITH PROLONGED PR INTERVAL		Arrhythmia - Bradycardia/Heart block		Pro-AF Condition
	175	SINUS BRADYCARDIA WITH PROLONGED PR INTERVAL WITH OCCASIONAL SUPRAVENTRICULAR PREMATURE COMPLEXES		Arrhythmia - Bradycardia/Heart block	Arrhythmia - Other arrhythmia/pro-arrhythmic condition	Pro-AF Condition
	176	SINUS BRADYCARDIA WITH SHORT PR INTERVAL		Arrhythmia - Bradycardia/Heart block	Arrhythmia - Other arrhythmia/pro-arrhythmic condition
	177	SINUS BRADYCARDIA WITH SINUS ARRHYTHMIA		Arrhythmia - Bradycardia/Heart block
	178	SINUS BRADYCARDIA WITH SINUS ARRHYTHMIA WITH PROLONGED PR INTERVAL		Arrhythmia - Bradycardia/Heart block
	179	SINUS BRADYCARDIA WITH SINUS ARRHYTHMIA WITH SHORT PR INTERVAL		Arrhythmia - Bradycardia/Heart block	Arrhythmia - Other arrhythmia/pro-arrhythmic condition
	180	SINUS RHYTHM		Normal/Normal Variant
	181	SINUS RHYTHM WITH FREQUENT ECTOPIC PREMATURE COMPLEXES		Arrhythmia - Other arrhythmia/pro-arrhythmic condition
	182	SINUS RHYTHM WITH FREQUENT ECTOPIC PREMATURE COMPLEXES IN A BIGEMINAL PATTERN		Arrhythmia - Other arrhythmia/pro-arrhythmic condition
	183	SINUS RHYTHM WITH FREQUENT SUPRAVENTRICULAR PREMATURE COMPLEXES		Arrhythmia - Other arrhythmia/pro-arrhythmic condition
	184	SINUS RHYTHM WITH FREQUENT SUPRAVENTRICULAR PREMATURE COMPLEXES IN A BIGEMINAL PATTERN		Arrhythmia - Other arrhythmia/pro-arrhythmic condition
	185	SINUS RHYTHM WITH FREQUENT VENTRICULAR PREMATURE COMPLEXES		Arrhythmia - Other arrhythmia/pro-arrhythmic condition
	186	SINUS RHYTHM WITH FREQUENT VENTRICULAR PREMATURE COMPLEXES IN A BIGEMINAL PATTERN		Arrhythmia - Other arrhythmia/pro-arrhythmic condition
	187	SINUS RHYTHM WITH HIGH GRADE AV BLOCK		Arrhythmia - Bradycardia/Heart block
	188	SINUS RHYTHM WITH MARKED SINUS ARRHYTHMIA		Normal/Normal Variant
	189	SINUS RHYTHM WITH MARKED SINUS ARRHYTHMIA WITH PROLONGED PR INTERVAL		Arrhythmia - Bradycardia/Heart block
	190	SINUS RHYTHM WITH MARKED SINUS ARRHYTHMIA WITH SHORT PR INTERVAL		Arrhythmia - Other arrhythmia/pro-arrhythmic condition
	191	SINUS RHYTHM WITH OCCASIONAL ECTOPIC PREMATURE COMPLEXES		Arrhythmia - Other arrhythmia/pro-arrhythmic condition
	192	SINUS RHYTHM WITH OCCASIONAL SUPRAVENTRICULAR PREMATURE COMPLEXES		Arrhythmia - Other arrhythmia/pro-arrhythmic condition
	193	SINUS RHYTHM WITH OCCASIONAL VENTRICULAR PREMATURE COMPLEXES		Arrhythmia - Other arrhythmia/pro-arrhythmic condition
	194	SINUS RHYTHM WITH OCCASIONAL VENTRICULAR PREMATURE COMPLEXES WITH FREQUENT SUPRAVENTRICULAR PREMATUR		Arrhythmia - Other arrhythmia/pro-arrhythmic condition
	195	SINUS RHYTHM WITH OCCASIONAL VENTRICULAR PREMATURE COMPLEXES WITH OCCASIONAL SUPRAVENTRICULAR PREMAT		Arrhythmia - Other arrhythmia/pro-arrhythmic condition
	196	SINUS RHYTHM WITH PROLONGED PR INTERVAL		Arrhythmia - Bradycardia/Heart block		Pro-AF Condition
	197	SINUS RHYTHM WITH PROLONGED PR INTERVAL WITH FREQUENT SUPRAVENTRICULAR PREMATURE COMPLEXES		Arrhythmia - Bradycardia/Heart block	Arrhythmia - Other arrhythmia/pro-arrhythmic condition	Pro-AF Condition
	198	SINUS RHYTHM WITH PROLONGED PR INTERVAL WITH FREQUENT VENTRICULAR PREMATURE COMPLEXES		Arrhythmia - Bradycardia/Heart block	Arrhythmia - Other arrhythmia/pro-arrhythmic condition	Pro-AF Condition
	199	SINUS RHYTHM WITH PROLONGED PR INTERVAL WITH FREQUENT VENTRICULAR PREMATURE COMPLEXES IN A BIGEMINAL		Arrhythmia - Bradycardia/Heart block	Arrhythmia - Other arrhythmia/pro-arrhythmic condition	Pro-AF Condition
	200	SINUS RHYTHM WITH PROLONGED PR INTERVAL WITH OCCASIONAL SUPRAVENTRICULAR PREMATURE COMPLEXES		Arrhythmia - Bradycardia/Heart block	Arrhythmia - Other arrhythmia/pro-arrhythmic condition	Pro-AF Condition
	201	SINUS RHYTHM WITH PROLONGED PR INTERVAL WITH OCCASIONAL VENTRICULAR PREMATURE COMPLEXES		Arrhythmia - Bradycardia/Heart block	Arrhythmia - Other arrhythmia/pro-arrhythmic condition	Pro-AF Condition
	202	SINUS RHYTHM WITH PROLONGED PR INTERVAL WITH OCCASIONAL VENTRICULAR PREMATURE COMPLEXES WITH OCCASIO		Arrhythmia - Bradycardia/Heart block	Arrhythmia - Other arrhythmia/pro-arrhythmic condition	Pro-AF Condition
	203	SINUS RHYTHM WITH SHORT PR INTERVAL		Arrhythmia - Other arrhythmia/pro-arrhythmic condition
	204	SINUS RHYTHM WITH SHORT PR INTERVAL WITH FREQUENT SUPRAVENTRICULAR PREMATURE COMPLEXES		Arrhythmia - Other arrhythmia/pro-arrhythmic condition
	205	SINUS RHYTHM WITH SHORT PR INTERVAL WITH FREQUENT VENTRICULAR PREMATURE COMPLEXES		Arrhythmia - Other arrhythmia/pro-arrhythmic condition
	206	SINUS RHYTHM WITH SHORT PR INTERVAL WITH OCCASIONAL ECTOPIC PREMATURE COMPLEXES		Arrhythmia - Other arrhythmia/pro-arrhythmic condition
	207	SINUS RHYTHM WITH SHORT PR INTERVAL WITH OCCASIONAL SUPRAVENTRICULAR PREMATURE COMPLEXES		Arrhythmia - Other arrhythmia/pro-arrhythmic condition
	208	SINUS RHYTHM WITH SHORT PR INTERVAL WITH OCCASIONAL VENTRICULAR PREMATURE COMPLEXES		Arrhythmia - Other arrhythmia/pro-arrhythmic condition
	209	SINUS RHYTHM WITH SHORT PR INTERVAL WITH OCCASIONAL VENTRICULAR PREMATURE COMPLEXES WITH OCCASIONAL		Arrhythmia - Other arrhythmia/pro-arrhythmic condition
	210	SINUS RHYTHM WITH SINUS ARRHYTHMIA		Normal/Normal Variant
	211	SINUS RHYTHM WITH SINUS ARRHYTHMIA WITH PROLONGED PR INTERVAL		Arrhythmia - Bradycardia/Heart block
	212	SINUS RHYTHM WITH SINUS ARRHYTHMIA WITH SHORT PR INTERVAL		Arrhythmia - Other arrhythmia/pro-arrhythmic condition
	213	SINUS TACHYCARDIA	normal variant really	Normal/Normal Variant
	214	SINUS TACHYCARDIA WITH FREQUENT ECTOPIC PREMATURE COMPLEXES		Arrhythmia - Other arrhythmia/pro-arrhythmic condition
	215	SINUS TACHYCARDIA WITH FREQUENT SUPRAVENTRICULAR PREMATURE COMPLEXES		Arrhythmia - Other arrhythmia/pro-arrhythmic condition
	216	SINUS TACHYCARDIA WITH FREQUENT VENTRICULAR PREMATURE COMPLEXES		Arrhythmia - Other arrhythmia/pro-arrhythmic condition
	217	SINUS TACHYCARDIA WITH OCCASIONAL ECTOPIC PREMATURE COMPLEXES		Arrhythmia - Other arrhythmia/pro-arrhythmic condition
	218	SINUS TACHYCARDIA WITH OCCASIONAL SUPRAVENTRICULAR PREMATURE COMPLEXES		Arrhythmia - Other arrhythmia/pro-arrhythmic condition
	219	SINUS TACHYCARDIA WITH OCCASIONAL VENTRICULAR PREMATURE COMPLEXES		Arrhythmia - Other arrhythmia/pro-arrhythmic condition
	220	SINUS TACHYCARDIA WITH OCCASIONAL VENTRICULAR PREMATURE COMPLEXES WITH OCCASIONAL SUPRAVENTRICULAR P		Arrhythmia - Other arrhythmia/pro-arrhythmic condition
	221	SINUS TACHYCARDIA WITH PROLONGED PR INTERVAL	I think we can consider sinus tachy a normal variant, so this gets a phenotype for the 1o heart block	Arrhythmia - Bradycardia/Heart block		Pro-AF Condition
	222	SINUS TACHYCARDIA WITH PROLONGED PR INTERVAL WITH OCCASIONAL SUPRAVENTRICULAR PREMATURE COMPLEXES		Arrhythmia - Bradycardia/Heart block	Arrhythmia - Other arrhythmia/pro-arrhythmic condition	Pro-AF Condition
	223	SINUS TACHYCARDIA WITH SHORT PR INTERVAL		Arrhythmia - Other arrhythmia/pro-arrhythmic condition
	224	SINUS TACHYCARDIA WITH SHORT PR INTERVAL WITH FREQUENT SUPRAVENTRICULAR PREMATURE COMPLEXES		Arrhythmia - Other arrhythmia/pro-arrhythmic condition
	225	SINUS TACHYCARDIA WITH SHORT PR INTERVAL WITH OCCASIONAL SUPRAVENTRICULAR PREMATURE COMPLEXES		Arrhythmia - Other arrhythmia/pro-arrhythmic condition
	226	ST-T CHANGE (BORDERLINE)		Ischaemia - Possible
	227	ST-T CHANGE (POSSIBLE CARDIAC ISCHEMIA)		Ischaemia - Possible
x	228	SUGGESTS HYPERKALEMIA"		Other Pathology
	229	SUPRAVENTRICULAR BRADYCARDIA		Arrhythmia - Bradycardia/Heart block
	230	SUPRAVENTRICULAR RHYTHM		Arrhythmia - Other arrhythmia/pro-arrhythmic condition
	231	SUPRAVENTRICULAR TACHYCARDIA		Arrhythmia - Tachycardia
	232	T-WAVE CHANGE		Ischaemia - Possible
	233	T-WAVE CHANGE 9LOW AND FLAT)		Ischaemia - Possible
	234	TYPE 2 BRUGADA PATTERN (NON-DIAGNOSTIC)		Arrhythmia - Other arrhythmia/pro-arrhythmic condition
	235	TYPE 3 BRUGADA PATTERN (NON-DIAGNOSTIC)		Arrhythmia - Other arrhythmia/pro-arrhythmic condition
	236	UNCERTAIN IRREGULAR RHYTHM		Unclassifiable
	237	UNCERTAIN REGULAR RHYTHM		Unclassifiable
	238	UNCONFIRMED REPORT		Unclassifiable
	239	VENTRICULAR PREEXCITATION/WPW		Arrhythmia - Other arrhythmia/pro-arrhythmic condition
	240	VOLTAGE CRITERIA FOR LVH		LV Hypertrophy
	241	WARNING: DATA QUALITY MAY AFFECT INTERPRETATION		Unclassifiable

## Sheet: FROM DB
alias: dsn_kad_analysis1800				2022-04-10 11:19:00
desc	col2
***ACUTE MI***	5
..PEDIATRIC ECG INTERPRETATION	1
ABNORMAL ECG	7
ABNORMAL QRS-T ANGLE	4
ABNORMAL RHYTHM ECG	4
ABNORMAL RISEN R WAVE	1
ANTERIOR MYOCARDIAL INFARCTION , OF INDETERMINATE AGE	3
ANTERIOR MYOCARDIAL INFARCTION , POSSIBLY ACUTE	1
ANTERIOR MYOCARDIAL INFARCTION , PROBABLY OLD	2
ANTERIOR MYOCARDIAL INFARCTION , PROBABLY RECENT	2
ANTEROLATERAL MYOCARDIAL INFARCTION , OF INDETERMINATE AGE	3
ANTEROLATERAL MYOCARDIAL INFARCTION , PROBABLY OLD	3
ANTEROLATERAL MYOCARDIAL INFARCTION , PROBABLY RECENT	2
ANTEROSEPTAL MYOCARDIAL INFARCTION , OF INDETERMINATE AGE	3
ANTEROSEPTAL MYOCARDIAL INFARCTION , POSSIBLY ACUTE	2
ANTEROSEPTAL MYOCARDIAL INFARCTION , PROBABLY RECENT	3
ARM LEADS REVERSED	1
ATRIAL FIBRILLATION	1
ATRIAL FIBRILLATION (TACHYCARDIA)	1
ATRIAL FIBRILLATION WITH ABERRANT CONDUCTION OR VENTRICULAR PREMATURE COMPLEXES	1
ATRIAL FIBRILLATION WITH RAPID VENTRICULAR RESPONSE	1
ATRIAL FIBRILLATION WITH RAPID VENTRICULAR RESPONSE WITH ABERRANT CONDUCTION OR VENTRICULAR PREMATURE COMPLEXES	1
ATRIAL FIBRILLATION WITH SLOW VENTRICULAR RESPONSE	1
ATRIAL FLUTTER/TACHYCARDIA	1
ATRIAL FLUTTER/TACHYCARDIA WITH RAPID VENTRICULAR RESPONSE	1
ATRIAL FLUTTER/TACHYCARDIA WITH SLOW VENTRICULAR RESPONSE WITH ABERRANT CONDUCTION OR VENTRICULAR PREMATURE COMPLEXES	1
ATYPICAL ECG	2
BORDERLINE ECG	5
BORDERLINE LEFT AXIS DEVIATION	3
BORDERLINE RIGHT AXIS DEVIATION	2
BORDERLINE ST DEPRESSION	1
COUNTERCLOCKWISE ROTATION	2
DEXTROCARDIA	1
EARLY REPOLARIZATION	3
ECTOPIC ATRIAL BRADYCARDIA	1
ECTOPIC ATRIAL RHYTHM	1
ECTOPIC ATRIAL RHYTHM WITH FREQUENT VENTRICULAR PREMATURE COMPLEXES IN A BIGEMINAL PATTERN	1
ECTOPIC ATRIAL RHYTHM WITH OCCASIONAL SUPRAVENTRICULAR PREMATURE COMPLEXES	1
ECTOPIC ATRIAL RHYTHM WITH OCCASIONAL VENTRICULAR PREMATURE COMPLEXES	1
ECTOPIC ATRIAL RHYTHM WITH PROLONGED PR INTERVAL	1
ECTOPIC ATRIAL RHYTHM WITH SHORT PR INTERVAL	1
ECTOPIC ATRIAL RHYTHM WITH SHORT PR INTERVAL WITH FREQUENT SUPRAVENTRICULAR PREMATURE COMPLEXES	1
ECTOPIC ATRIAL TACHYCARDIA	1
ECTOPIC ATRIAL TACHYCARDIA, POSSIBLE ATRIAL FLUTTER	1
ELECTRONIC ATRIAL PACEMAKER	1
ELECTRONIC VENTRICULAR PACEMAKER	2
ELECTRONIC VENTRICULAR PACEMAKER -- CONTOUR ANALYSIS BASED ON INTRINSIC RHYTHM	1
FREQUENT VENTRICULAR PREMATURE COMPLEXES	1
HIGH VOLTAGE IN LEFT VENTRICAL	1
INCOMPLETE RIGHT BUNDLE BRANCH BLOCK	4
INDETERMINATE AXIS	2
INFERIOR MYOCARDIAL INFARCTION , OF INDETERMINATE AGE	3
INFERIOR MYOCARDIAL INFARCTION , OF INDETERMINATE AGE WITH POSTERIOR EXTENSION [PROMINENT R WAVE IN V1/V2]	3
INFERIOR MYOCARDIAL INFARCTION , POSSIBLY ACUTE	2
INFERIOR MYOCARDIAL INFARCTION , PROBABLY OLD	4
INFERIOR MYOCARDIAL INFARCTION , PROBABLY OLD WITH POSTERIOR EXTENSION [PROMINENT R WAVE IN V1/V2]	3
INFERIOR MYOCARDIAL INFARCTION , PROBABLY RECENT	1
INTERMITTENT VENTRICULAR PREEXCITATION/WPW	1
INTERPRETATION BASED ON A DEFAULT AGE OF 40 YEARS	4
INTRAVENTRICULAR CONDUCTION DELAY	3
JUNCTIONAL BRADYCARDIA	1
JUNCTIONAL RHYTHM	1
JUNCTIONAL RHYTHM WITH OCCASIONAL SUPRAVENTRICULAR PREMATURE COMPLEXES	1
JUNCTIONAL RHYTHM WITH OCCASIONAL VENTRICULAR PREMATURE COMPLEXES	1
JUNCTIONAL ST DEPRESSION, CONSIDER NORMAL VARIANT	3
JUNCTIONAL TACHYCARDIA	1
LATERAL MYOCARDIAL INFARCTION , OF INDETERMINATE AGE	3
LATERAL MYOCARDIAL INFARCTION , PROBABLY OLD	2
LATERAL MYOCARDIAL INFARCTION , PROBABLY RECENT	2
LEFT ANTERIOR FASCICULAR BLOCK	4
LEFT ATRIAL ENLARGEMENT	2
LEFT AXIS DEVIATION	3
LEFT BUNDLE BRANCH BLOCK	3
LEFT POSTERIOR FASCICULAR BLOCK	3
LEFT VENTRICULAR HYPERTROPHY AND ST-T CHANGE	4
LOW QRS VOLTAGE	1
LOW QRS VOLTAGE IN EXTREMITY LEADS	2
LOW QRS VOLTAGE IN PRECORDIAL LEADS	2
LOW VOLTAGE (LIMB LEAD)	1
MARKED LEFT AXIS DEVIATION	3
MARKED RIGHT AXIS DEVIATION	2
MARKED ST DEPRESSION, CONSIDER SUBENDOCARDIAL INJURY	2
MARKED ST ELEVATION, CONSIDER ANTERIOR INJURY	2
MARKED ST ELEVATION, CONSIDER ANTEROLATERAL INJURY	2
MARKED ST ELEVATION, CONSIDER INFERIOR INJURY	3
MARKED ST ELEVATION, CONSIDER LATERAL INJURY	1
MARKED ST ELEVATION, CONSIDER SEPTAL INJURY	1
MARKED T-WAVE ABNORMALITY, CONSIDER ANTERIOR ISCHEMIA	2
MARKED T-WAVE ABNORMALITY, CONSIDER ANTEROLATERAL ISCHEMIA	2
MARKED T-WAVE ABNORMALITY, CONSIDER INFERIOR ISCHEMIA	1
MARKED T-WAVE ABNORMALITY, CONSIDER LATERAL ISCHEMIA	3
MINIMAL ST DEPRESSION	4
MINIMAL VOLTAGE CRITERIA FOR LVH, CONSIDER NORMAL VARIANT	3
MODERATE INTRAVENTRICULAR CONDUCTION DELAY	3
MODERATE ST DEPRESSION	4
MODERATE T-WAVE ABNORMALITY, CONSIDER ANTERIOR ISCHEMIA	3
MODERATE T-WAVE ABNORMALITY, CONSIDER ANTEROLATERAL ISCHEMIA	4
MODERATE T-WAVE ABNORMALITY, CONSIDER INFERIOR ISCHEMIA	5
MODERATE T-WAVE ABNORMALITY, CONSIDER LATERAL ISCHEMIA	5
MODERATE VOLTAGE CRITERIA FOR LVH, CONSIDER NORMAL VARIANT	3
NEGATIVE PV1, INDICATING ENLARGED LEFT ATRIUM	1
NO FURTHER INTERPRETATION POSSIBLE	1
NONSPECIFIC ST & T-WAVE ABNORMALITY	4
NONSPECIFIC ST ELEVATION	3
NONSPECIFIC T-WAVE ABNORMALITY	4
NORMAL ECG	2
NORMAL RANGE ECG	4
OBVIOUS COUNTERCLOCKWISE ROTATION	1
OBVIOUS LEFT AXIS DEVIATION	2
OBVIOUS SINUS RHYTHM WITH SINUS ARRHYTHMIA	1
OCCASIONAL ATRIAL PREMATURE COMPLEXES	1
OCCASIONAL VENTRICULAR PREMATURE COMPLEXES	1
PATTERN CONSISTENT WITH PULMONARY DISEASE	3
POSSIBLE ABNORMAL ECG	4
POSSIBLE ANTERIOR MYOCARDIAL INFARCTION , OF INDETERMINATE AGE	4
POSSIBLE ANTERIOR MYOCARDIAL INFARCTION , PROBABLY OLD	2
POSSIBLE ANTEROLATERAL MYOCARDIAL INFARCTION , OF INDETERMINATE AGE	1
POSSIBLE ANTEROSEPTAL MYOCARDIAL INFARCTION , OF INDETERMINATE AGE	2
POSSIBLE ANTEROSEPTAL MYOCARDIAL INFARCTION , POSSIBLY ACUTE	2
POSSIBLE INFERIOR MYOCARDIAL INFARCTION , OF INDETERMINATE AGE	2
POSSIBLE INFERIOR MYOCARDIAL INFARCTION , OF INDETERMINATE AGE WITH POSTERIOR EXTENSION [PROMINENT R WAVE IN V1/V2]	3
POSSIBLE INFERIOR MYOCARDIAL INFARCTION , PROBABLY OLD	4
POSSIBLE INFERIOR MYOCARDIAL INFARCTION , PROBABLY OLD WITH POSTERIOR EXTENSION [PROMINENT R WAVE IN V1/V2]	3
POSSIBLE LATERAL MYOCARDIAL INFARCTION , OF INDETERMINATE AGE	3
POSSIBLE LATERAL MYOCARDIAL INFARCTION , PROBABLY OLD	3
POSSIBLE LEFT ATRIAL ENLARGEMENT	2
POSSIBLE LEFT VENTRICULAR HYPERTROPHY	5
POSSIBLE RIGHT ATRIAL ENLARGEMENT	1
POSSIBLE RIGHT VENTRICULAR CONDUCTION DELAY	3
POSSIBLE RIGHT VENTRICULAR HYPERTROPHY	3
POSSIBLE SEPTAL MYOCARDIAL INFARCTION , OF INDETERMINATE AGE	2
POSSIBLE SEPTAL MYOCARDIAL INFARCTION , POSSIBLY ACUTE	2
POSSIBLE SEPTAL MYOCARDIAL INFARCTION , PROBABLY OLD	3
PROBABLE ANTERIOR MYOCARDIAL INFARCTION , OF INDETERMINATE AGE	1
PROBABLE ANTEROLATERAL MYOCARDIAL INFARCTION , OF INDETERMINATE AGE	2
PROBABLE ANTEROSEPTAL MYOCARDIAL INFARCTION , PROBABLY RECENT	1
PROBABLE INFERIOR MYOCARDIAL INFARCTION , OF INDETERMINATE AGE	3
PROBABLE INFERIOR MYOCARDIAL INFARCTION , OF INDETERMINATE AGE WITH POSTERIOR EXTENSION [PROMINENT R WAVE IN V1/V2]	2
PROBABLE INFERIOR MYOCARDIAL INFARCTION , PROBABLY OLD	3
PROBABLE INFERIOR MYOCARDIAL INFARCTION , PROBABLY OLD WITH POSTERIOR EXTENSION [PROMINENT R WAVE IN V1/V2]	3
PROBABLE LATERAL MYOCARDIAL INFARCTION , OF INDETERMINATE AGE	2
PROBABLE LATERAL MYOCARDIAL INFARCTION , PROBABLY OLD	3
PROBABLE RIGHT VENTRICULAR HYPERTROPHY	2
PROBABLE SEPTAL MYOCARDIAL INFARCTION , OF INDETERMINATE AGE	1
PROLONGED QT INTERVAL	3
QTc SHORTEN	2
QTs DELAYED	2
RIGHT ATRIAL ENLARGEMENT	1
RIGHT AXIS DEVIATION	2
RIGHT BUNDLE BRANCH BLOCK	3
RIGHT BUNDLE BRANCH BLOCK AND POSSIBLE RIGHT VENTRICULAR HYPERTROPHY	1
RIGHT VENTRICULAR HYPERTROPHY	2
RIGHT VENTRICULAR HYPERTROPHY AND ST-T CHANGE	2
S1-S2-S3 PATTERN, CONSISTENT WITH PULMONARY DISEASE, RVH, OR NORMAL VARIANT	2
SEPTAL MYOCARDIAL INFARCTION , OF INDETERMINATE AGE	3
SEPTAL MYOCARDIAL INFARCTION , POSSIBLY ACUTE	2
SEPTAL MYOCARDIAL INFARCTION , PROBABLY OLD	1
SEPTAL MYOCARDIAL INFARCTION , PROBABLY RECENT	1
SHORTEN PR INTERVAL	1
SINUS BRADYCARDIA	2
SINUS BRADYCARDIA WITH 2ND DEGREE AV BLOCK, MOBITZ TYPE II	1
SINUS BRADYCARDIA WITH FREQUENT SUPRAVENTRICULAR PREMATURE COMPLEXES	1
SINUS BRADYCARDIA WITH MARKED SINUS ARRHYTHMIA	1
SINUS BRADYCARDIA WITH OCCASIONAL ECTOPIC PREMATURE COMPLEXES	1
SINUS BRADYCARDIA WITH OCCASIONAL SUPRAVENTRICULAR PREMATURE COMPLEXES	1
SINUS BRADYCARDIA WITH OCCASIONAL VENTRICULAR PREMATURE COMPLEXES	1
SINUS BRADYCARDIA WITH OCCASIONAL VENTRICULAR PREMATURE COMPLEXES WITH FREQUENT SUPRAVENTRICULAR PREMATURE COMPLEXES	1
SINUS BRADYCARDIA WITH PROLONGED PR INTERVAL	1
SINUS BRADYCARDIA WITH PROLONGED PR INTERVAL WITH OCCASIONAL SUPRAVENTRICULAR PREMATURE COMPLEXES	1
SINUS BRADYCARDIA WITH SHORT PR INTERVAL	1
SINUS BRADYCARDIA WITH SINUS ARRHYTHMIA	1
SINUS BRADYCARDIA WITH SINUS ARRHYTHMIA WITH PROLONGED PR INTERVAL	1
SINUS BRADYCARDIA WITH SINUS ARRHYTHMIA WITH SHORT PR INTERVAL	1
SINUS RHYTHM	2
SINUS RHYTHM WITH 2ND DEGREE AV BLOCK, MOBITZ TYPE I (WENCKEBACH)	1
SINUS RHYTHM WITH 2ND DEGREE AV BLOCK, MOBITZ TYPE II	1
SINUS RHYTHM WITH FREQUENT ECTOPIC PREMATURE COMPLEXES	1
SINUS RHYTHM WITH FREQUENT ECTOPIC PREMATURE COMPLEXES IN A BIGEMINAL PATTERN	1
SINUS RHYTHM WITH FREQUENT SUPRAVENTRICULAR PREMATURE COMPLEXES	1
SINUS RHYTHM WITH FREQUENT SUPRAVENTRICULAR PREMATURE COMPLEXES IN A BIGEMINAL PATTERN	1
SINUS RHYTHM WITH FREQUENT VENTRICULAR PREMATURE COMPLEXES	1
SINUS RHYTHM WITH FREQUENT VENTRICULAR PREMATURE COMPLEXES IN A BIGEMINAL PATTERN	1
SINUS RHYTHM WITH HIGH GRADE AV BLOCK	1
SINUS RHYTHM WITH MARKED RHYTHM IRREGULARITY, POSSIBLE NON-CONDUCTED PAC, SA BLOCK, AV BLOCK, OR SINUS PAUSE	1
SINUS RHYTHM WITH MARKED SINUS ARRHYTHMIA	1
SINUS RHYTHM WITH MARKED SINUS ARRHYTHMIA WITH PROLONGED PR INTERVAL	1
SINUS RHYTHM WITH MARKED SINUS ARRHYTHMIA WITH SHORT PR INTERVAL	1
SINUS RHYTHM WITH OCCASIONAL ECTOPIC PREMATURE COMPLEXES	1
SINUS RHYTHM WITH OCCASIONAL SUPRAVENTRICULAR PREMATURE COMPLEXES	1
SINUS RHYTHM WITH OCCASIONAL VENTRICULAR PREMATURE COMPLEXES	2
SINUS RHYTHM WITH OCCASIONAL VENTRICULAR PREMATURE COMPLEXES WITH FREQUENT SUPRAVENTRICULAR PREMATURE COMPLEXES	1
SINUS RHYTHM WITH OCCASIONAL VENTRICULAR PREMATURE COMPLEXES WITH OCCASIONAL SUPRAVENTRICULAR PREMATURE COMPLEXES	1
SINUS RHYTHM WITH PROLONGED PR INTERVAL	2
SINUS RHYTHM WITH PROLONGED PR INTERVAL WITH FREQUENT SUPRAVENTRICULAR PREMATURE COMPLEXES	1
SINUS RHYTHM WITH PROLONGED PR INTERVAL WITH FREQUENT VENTRICULAR PREMATURE COMPLEXES	1
SINUS RHYTHM WITH PROLONGED PR INTERVAL WITH FREQUENT VENTRICULAR PREMATURE COMPLEXES IN A BIGEMINAL PATTERN	1
SINUS RHYTHM WITH PROLONGED PR INTERVAL WITH OCCASIONAL SUPRAVENTRICULAR PREMATURE COMPLEXES	1
SINUS RHYTHM WITH PROLONGED PR INTERVAL WITH OCCASIONAL VENTRICULAR PREMATURE COMPLEXES	1
SINUS RHYTHM WITH PROLONGED PR INTERVAL WITH OCCASIONAL VENTRICULAR PREMATURE COMPLEXES WITH OCCASIONAL SUPRAVENTRICULAR PREMATURE COMPLEXES	1
SINUS RHYTHM WITH SHORT PR INTERVAL	1
SINUS RHYTHM WITH SHORT PR INTERVAL WITH FREQUENT SUPRAVENTRICULAR PREMATURE COMPLEXES	1
SINUS RHYTHM WITH SHORT PR INTERVAL WITH FREQUENT VENTRICULAR PREMATURE COMPLEXES	1
SINUS RHYTHM WITH SHORT PR INTERVAL WITH OCCASIONAL ECTOPIC PREMATURE COMPLEXES	1
SINUS RHYTHM WITH SHORT PR INTERVAL WITH OCCASIONAL SUPRAVENTRICULAR PREMATURE COMPLEXES	1
SINUS RHYTHM WITH SHORT PR INTERVAL WITH OCCASIONAL VENTRICULAR PREMATURE COMPLEXES	1
SINUS RHYTHM WITH SHORT PR INTERVAL WITH OCCASIONAL VENTRICULAR PREMATURE COMPLEXES WITH OCCASIONAL SUPRAVENTRICULAR PREMATURE COMPLEXES	1
SINUS RHYTHM WITH SINUS ARRHYTHMIA	1
SINUS RHYTHM WITH SINUS ARRHYTHMIA WITH PROLONGED PR INTERVAL	1
SINUS RHYTHM WITH SINUS ARRHYTHMIA WITH SHORT PR INTERVAL	1
SINUS TACHYCARDIA	1
SINUS TACHYCARDIA WITH 2ND DEGREE AV BLOCK, MOBITZ TYPE II	1
SINUS TACHYCARDIA WITH FREQUENT ECTOPIC PREMATURE COMPLEXES	1
SINUS TACHYCARDIA WITH FREQUENT SUPRAVENTRICULAR PREMATURE COMPLEXES	1
SINUS TACHYCARDIA WITH FREQUENT VENTRICULAR PREMATURE COMPLEXES	1
SINUS TACHYCARDIA WITH OCCASIONAL ECTOPIC PREMATURE COMPLEXES	1
SINUS TACHYCARDIA WITH OCCASIONAL SUPRAVENTRICULAR PREMATURE COMPLEXES	1
SINUS TACHYCARDIA WITH OCCASIONAL VENTRICULAR PREMATURE COMPLEXES	1
SINUS TACHYCARDIA WITH OCCASIONAL VENTRICULAR PREMATURE COMPLEXES WITH OCCASIONAL SUPRAVENTRICULAR PREMATURE COMPLEXES	1
SINUS TACHYCARDIA WITH PROLONGED PR INTERVAL	1
SINUS TACHYCARDIA WITH PROLONGED PR INTERVAL WITH OCCASIONAL SUPRAVENTRICULAR PREMATURE COMPLEXES	1
SINUS TACHYCARDIA WITH SHORT PR INTERVAL	1
SINUS TACHYCARDIA WITH SHORT PR INTERVAL WITH FREQUENT SUPRAVENTRICULAR PREMATURE COMPLEXES	1
SINUS TACHYCARDIA WITH SHORT PR INTERVAL WITH OCCASIONAL SUPRAVENTRICULAR PREMATURE COMPLEXES	1
ST DEPRESSION, CONSIDER SUBENDOCARDIAL INJURY	3
ST DEVIATION AND MARKED T-WAVE ABNORMALITY, CONSIDER ANTERIOR ISCHEMIA	3
ST DEVIATION AND MARKED T-WAVE ABNORMALITY, CONSIDER ANTEROLATERAL ISCHEMIA	3
ST DEVIATION AND MARKED T-WAVE ABNORMALITY, CONSIDER LATERAL ISCHEMIA	2
ST DEVIATION AND MODERATE T-WAVE ABNORMALITY, CONSIDER ANTERIOR ISCHEMIA	3
ST DEVIATION AND MODERATE T-WAVE ABNORMALITY, CONSIDER ANTEROLATERAL ISCHEMIA	3
ST DEVIATION AND MODERATE T-WAVE ABNORMALITY, CONSIDER INFERIOR ISCHEMIA	4
ST DEVIATION AND MODERATE T-WAVE ABNORMALITY, CONSIDER LATERAL ISCHEMIA	3
ST ELEVATION CONSISTENT WITH INJURY, PERICARDITIS, OR EARLY REPOLARIZATION	3
ST ELEVATION, CONSIDER ANTERIOR INJURY	4
ST ELEVATION, CONSIDER ANTEROSEPTAL INJURY	2
ST ELEVATION, CONSIDER INFERIOR INJURY	2
ST ELEVATION, CONSIDER LATERAL INJURY	3
ST ELEVATION, CONSIDER SEPTAL INJURY	3
ST ELEVATION, PROBABLY EARLY REPOLARIZATION	3
ST-T CHANGE (BORDERLINE)	2
ST-T CHANGE (POSSIBLE CARDIAC ISCHEMIA)	1
SUPRAVENTRICULAR BRADYCARDIA	1
SUPRAVENTRICULAR RHYTHM	1
SUPRAVENTRICULAR TACHYCARDIA	1
T-WAVE CHANGE	1
T-WAVE CHANGE 9LOW AND FLAT)	3
TALL T-WAVES, SUGGESTS HYPERKALEMIA	4
TYPE 2 BRUGADA PATTERN (NON-DIAGNOSTIC)	3
TYPE 3 BRUGADA PATTERN (NON-DIAGNOSTIC)	3
UNCERTAIN IRREGULAR RHYTHM	1
UNCERTAIN REGULAR RHYTHM	1
UNCONFIRMED REPORT	7
VENTRICULAR PREEXCITATION/WPW	1
VOLTAGE CRITERIA FOR LVH	3
WARNING: DATA QUALITY MAY AFFECT INTERPRETATION	5
WIDEN QRS, POSSIBLE INTRA-VENTRICULAR BLOCK	1
	10
SELECT
a.DESC
,count(*)
FROM (
SELECT
1 AS desc_no
,description_1 AS DESC
,count(*)
FROM r2_device_ecg_base base
GROUP BY 1,2
UNION ALL
SELECT
2 AS desc_no
,description_2 AS DESC
,count(*)
FROM r2_device_ecg_base base
GROUP BY 1,2
UNION ALL
SELECT
3 AS desc_no
,description_3 AS DESC
,count(*)
FROM r2_device_ecg_base base
GROUP BY 1,2
UNION ALL
SELECT
4 AS desc_no
,description_4 AS DESC
,count(*)
FROM r2_device_ecg_base base
GROUP BY 1,2
UNION ALL
SELECT
5 AS desc_no
,description_5 AS DESC
,count(*)
FROM r2_device_ecg_base base
GROUP BY 1,2
UNION ALL
SELECT
6 AS desc_no
,description_6 AS DESC
,count(*)
FROM r2_device_ecg_base base
GROUP BY 1,2
UNION ALL
SELECT
7 AS desc_no
,description_7 AS DESC
,count(*)
FROM r2_device_ecg_base base
GROUP BY 1,2
UNION ALL
SELECT
8 AS desc_no
,description_8 AS DESC
,count(*)
FROM r2_device_ecg_base base
GROUP BY 1,2
UNION ALL
SELECT
9 AS desc_no
,description_9 AS DESC
,count(*)
FROM r2_device_ecg_base base
GROUP BY 1,2
UNION ALL
SELECT
10 AS desc_no
,description_10 AS DESC
,count(*)
FROM r2_device_ecg_base base
GROUP BY 1,2
) a
GROUP BY 1
ORDER BY 1
